# Supplementary material for: Cooperative role of PACT and ADAR1 in preventing aberrant PKR activation by self-derived double-stranded RNA
Source: Nat Commun. 2025 Apr 5;16:3246. doi: 10.1038/s41467-025-58412-2 (PMC11971382; doi:10.1038/s41467-025-58412-2)
Supplement: Supplementary file 6 — Supplementary Data 1 [file 41467_2025_58412_MOESM6_ESM.xlsx]

## Sheet: CRISPR-Traslate using SeV
id	pos|lfc
PRKRA	1.7677
WDR18	1.4345
HSPA8	1.6133
MARS	2.0075
ZPR1	1.1608
DOHH	1.2547
GTF3C1	1.1096
ADAR	1.3425
IARS2	1.3964
NEDD8	1.3289
PHB2	1.5055
GAPDH	1.2955
POLR3K	1.2544
TRNT1	1.4807
SBDS	1.2552
POLR3H	1.366
RARS	1.0324
LSG1	0.96935
CCDC74A	0.96947
POLR3E	1.1495
MDM1	0.28245
EIF5A	1.3975
NOM1	1.5788
KDM1A	1.0119
NARS	1.2687
URI1	1.1198
RUVBL1	1.3703
PGAM1	1.1856
NAA10	1.1414
KTI12	1.274
GTF3C5	0.76342
CMTR1	1.4761
METTL3	0.90051
LARS	0.69898
PMF1	0.40176
KARS	0.86856
ADGRD1	1.0462
CSDE1	1.2858
CRKL	1.0625
SPDYE2B	0.45692
CTDSPL	0.62641
ZCCHC6	1.0384
ATP6V1D	0.56974
LSM8	1.0903
PRPF8	0.8742
FAM109B	0.40762
UFD1L	0.86649
ISY1	0.84276
EIF1AX	1.3012
MOCS3	1.0553
PNISR	1.0341
GNL3	1.2792
ACER2	0.68553
RPS24	0.81621
THG1L	0.62006
MMS19	1.0594
DPH3	1.0135
NSMCE4A	1.0979
TECTA	1.1638
ATAD3C	1.1857
LOC100130357	0.26474
EED	0.69187
AARS	0.91784
CHD2	0.74041
SULT1B1	0.57816
GTF3C3	1.1357
NDFIP2	0.669
ABCF1	1.2578
SYMPK	1.2979
GP2	0.98403
POLR1C	1.1423
NOP2	0.98568
ACR	0.4316
PHB	0.9889
AP2B1	0.91021
EIF3C	1.3775
STAT3	1.1439
TNFSF8	0.7553
LSM12	0.64566
TP53RK	1.0912
C8orf44	0.50663
SRSF6	1.0488
TPT1	1.1917
WDR38	0.92587
EIF3I	1.237
RPN2	1.1561
TTI1	0.83946
DHPS	1.1063
FBN2	0.41827
MASTL	0.90728
PABPC1L	0.96165
NDUFS1	0.80877
ECI1	0.33997
TMEM204	0.73429
EIF6	0.81479
SIRT3	0.70834
HIST1H2BK	0.85241
TRMT5	0.77967
USP9X	0.88632
C16orf82	0.10828
C2CD5	0.86677
EEF1E1	1.0012
CDK9	1.3988
HIST1H2AJ	0.87141
RBM19	0.5488
GNPNAT1	0.33253
CPSF2	1.024
RPP21	0.53322
DDX41	0.82731
NAA15	1.1102
TAMM41	0.77479
COA3	0.32789
DDX24	0.97665
F8A1	0.74337
KPNB1	0.94913
RTCA	0.60613
KIAA1551	0.7962
EIF5B	0.91515
TPI1	0.78478
DBH	0.68673
POLR3F	1.0233
DBR1	1.0019
TADA1	0.68204
COPS2	0.86561
POLR1D	0.71838
RAB43	0.51248
JUN	1.086
BCLAF1	0.95674
RPH3AL	0.48651
LIG1	0.67605
CTU2	0.89694
TAF6L	0.44166
TDGF1	0.58898
RPL24	0.40934
GPR37L1	0.75392
MTOR	0.40767
TRIM9	0.56399
STPG2	0.78939
XRN2	0.63237
ACP6	0.51047
MB21D2	0.85301
EEF1A1	1.0934
LDLRAP1	0.64308
SCTR	0.86821
GUK1	0.83633
PRELID1	0.75211
BAG6	0.55045
PHYH	0.1206
TBL1Y	0.80479
PTPN11	1.132
HSCB	0.84096
EPRS	0.90837
UBA3	0.59922
FAM25G	0.57786
C7orf55-LUC7L2	0.69731
METTL16	1.1403
MAGEB10	0.61797
NABP2	0.89387
HRNR	0.26954
EIF3A	0.923
RNF133	0.79235
SYBU	0.74499
2024-09-09	0.57297
PGLS	0.70401
TOP2A	1.1305
RPL14	0.35945
CASK	0.84114
CD244	0.69763
RPS15	1.0739
WARS	0.31952
SYNM	0.80414
PGK1	0.77854
MYL6	0.94441
RDH16	0.52463
CASQ2	0.80805
SUGP1	0.18967
TSR1	0.87492
SAMM50	0.72442
PCNA	1.2362
TTLL7	0.58724
ZCRB1	0.7528
SPTAN1	0.66406
ZNF806	0.7151
SAE1	0.83742
KLHL5	0.92499
MC3R	0.45063
PA2G4	0.52137
GYLTL1B	0.51091
SORBS3	0.40432
CXorf67	0.76599
PSMA6	-0.8591
ATP5O	0.89852
METTL8	0.91146
SLC7A6	0.88168
RPL35A	1.0269
SEC31A	0.544
MCTP1	0.93667
SESTD1	0.62551
PTGR2	0.56029
RPAP1	0.69342
PDE6H	0.51136
NUBP2	0.80943
TBC1D8B	0.52428
TBC1D32	0.90653
NOL9	0.85887
WDR82	0.60141
RPS18	0.79278
ZNF679	0.76535
KRTAP9-9	0.60919
PES1	0.73857
FOLH1	0.8169
SLC44A5	0.86615
DCAF17	0.51656
NUDC	0.48268
ANKRD39	0.72398
CCT5	1.1167
LIMK1	0.80524
BLOC1S2	0.87411
HOXD8	0.73092
PELP1	0.77485
MAP4K3	0.78073
CX3CL1	-0.34691
PAXBP1	0.79208
MROH2A	0.65697
PAX4	0.63415
EZH2	0.92017
HNRNPU	0.91708
FGF23	0.69195
NEB	0.86077
PRAC2	0.7085
ZC3HAV1	0.65801
ARMC10	0.87708
KRT25	0.79517
CTC1	0.52802
GATAD2B	0.53287
ZBTB8OS	0.75713
MPL	0.41676
POLR2J	0.62421
TREM1	1.0279
ATP5I	0.66602
NIT2	0.80438
PSMG1	0.98152
SUPT20HL1	0.48055
RPL34	1.1573
ZFP82	0.77253
POLR3D	1.1133
ZNF577	0.54828
PRPF4B	0.89361
TCEB2	0.66834
XRCC5	0.56413
XAB2	0.61403
RPL10A	0.99431
MALL	0.6925
BOLA1	0.53105
ENPP3	0.5401
TARDBP	0.1512
NCBP2	0.91266
CUL9	0.50013
RPL37	0.83415
RAB10	0.15768
SESN3	0.63995
RNF19A	0.59631
GMPPB	0.33956
BSN	0.76614
SRPRB	0.52958
MDN1	0.99477
GPRIN1	0.25277
ZSCAN31	0.57684
CMC4	0.71331
PTCHD2	0.37286
VARS	0.90404
NUP50	0.67318
EFTUD1	0.87272
KCTD8	0.65491
RPL8	0.24321
ICA1	0.63856
TELO2	0.6955
HPCA	0.59737
NR1D1	0.78671
GTF3C4	0.67038
SCEL	0.59959
AZIN1	0.81987
SLC9A9	-0.011165
PRKAR2A	0.80277
NUP62	0.64035
RPL27A	0.81099
TIMM10	0.7329
GPR63	0.39727
TSR2	0.75187
TATDN2	0.64517
TMEM9B	0.6256
VPS13D	0.42237
FAM91A1	0.48848
RALGAPB	0.34585
ELP4	0.84983
GABRE	0.57703
MRPL33	0.68023
INSIG1	0.78113
EIF4EBP2	0.41695
INO80E	0.69537
CABLES1	0.52667
OR4N4	0.58408
HSP90B1	0.66727
UBA52	1.014
SRRM1	0.57844
GOLGA8M	0.14368
ZCCHC8	0.42027
GPER1	0.7081
EIF2B3	0.69879
CASP6	0.70215
GPN3	0.16676
OR51D1	0.41491
CPNE1	0.40629
GNAQ	0.64718
RAD54B	0.68367
ELAC2	0.76704
CENPW	0.070423
NDP	0.51758
RANBP9	0.92696
NBPF11	0.79473
PECR	0.36365
RGPD6	0.88613
ABCC5	0.59426
EIF5	0.84946
RPL35	0.78409
FBXW7	0.3499
CTAG2	0.5332
AMDHD2	0.63548
SFSWAP	0.60051
CASC3	0.46237
SEMG1	0.55945
TRIP10	0.82853
CYP2B6	0.38955
PSMB3	0.55763
HIPK3	0.54469
IWS1	0.76112
PRKAA1	0.50251
RPS23	0.74815
UBE2Q2L	0.74143
TIGIT	0.28499
ZNF397	0.64515
RFC5	0.68517
MRPL22	0.71953
SNRNP25	0.78345
POLR3A	0.086417
MED1	0.60345
HSPA9	0.62269
GLCCI1	0.53402
PARD3	0.69482
EXOSC2	0.75511
DNAJC11	0.61191
IFNA17	0.15464
LRWD1	0.34797
CUTA	0.58785
TTC1	0.48299
PCSK6	0.51938
WNK1	0.76099
NDUFA4	0.80973
VPS25	0.77367
GPKOW	0.67665
MTFP1	0.73784
HDGFL1	0.55101
PDCD5	0.48119
RPL28	0.69343
CCDC84	0.80625
F8A3	0.5614
LEF1	0.72024
BZRAP1	0.62739
EIF2AK1	0.7678
LOC102724862	0.089067
YWHAZ	0.65715
EXOSC8	0.66059
ALDOA	0.7655
ATP5J2-PTCD1	0.73144
GCNT2	0.86162
PKM	0.55494
EIF4E	0.68418
GJA9	0.53909
COQ2	-0.49334
CINP	0.67733
ARL2	0.38576
TTC4	0.62537
FUNDC2	0.8851
RBBP8NL	0.60146
DIS3	0.16374
TTC21B	0.5246
AKIRIN1	0.49271
PPIL1	0.64903
KANK2	0.73438
RPSA	1.0508
ACOT13	0.48004
RAD51	0.15872
DUS2	0.57719
MYBBP1A	0.80113
FRAT2	0.81666
MBNL2	0.74746
YARS	0.81528
BHLHB9	0.67396
CCDC176	-0.011543
C1orf109	0.7935
UCMA	0.48438
GIPC3	0.51171
GRIK3	0.80644
ERH	0.7753
ELOVL1	0.78017
LMO4	0.38109
OSGIN2	0.77834
SNX15	0.5596
TSEN2	0.48925
CTAG1A	0.69862
EIF2S3	0.5068
CRHR1	0.696
TBC1D8	0.54495
OR51B2	0.6646
FOXB2	0.55983
CBWD1	0.76604
TUFM	0.72852
C1orf87	0.70255
SYT1	0.47033
PODNL1	0.57336
TMEM52B	0.63306
BRD8	0.40918
SSBP1	0.60053
C1orf131	0.74698
RBM25	0.69269
SMARCA1	0.39387
TBC1D3H	0.87173
EP300	0.65211
DSC2	0.82735
TOMM20	0.63531
KDM4A	0.71667
ANKRD11	0.38798
TIAL1	0.41449
CKAP5	0.89107
ARL4D	0.57597
GEMIN8	0.68496
HNRNPCL4	0.83731
TMEM114	0.15829
GOLGA8K	0.71431
CCDC112	0.60193
NUP35	0.7086
PMPCA	0.82483
CSAD	0.55222
FAM46D	0.41179
ASB17	0.41971
GTF3C6	0.43435
THAP10	0.38868
SLC25A3	0.91552
ZFYVE16	0.58497
MYL1	0.3742
ZC3HC1	0.59702
C16orf71	0.63518
ZFYVE26	0.40729
SLC9A7	0.44706
ITK	0.66898
DUSP11	0.57388
OR10P1	0.64669
EEF1G	0.87561
NDNL2	0.85425
RBM10	0.86412
MAGEA6	0.73127
TDRP	0.47694
ZNF566	-1.0104
NELFCD	0.60182
LENG1	0.34088
BBX	0.65914
SGMS1	0.46226
LRP6	0.78457
RPL11	0.87915
PBDC1	0.5699
LIPT1	0.58729
KRT16	0.38674
MAPK8IP2	0.40459
NPAS4	0.7156
ADGRF3	0.35191
XIRP2	0.48594
MKLN1	0.57004
ZNF862	0.56298
TUBD1	0.66058
GPN1	0.58622
PARM1	0.65601
OCM2	0.40813
PPP2R2A	0.68275
ANGPTL6	0.56944
MUC20	0.31453
BCO1	0.48761
CCDC51	0.4858
CYCS	0.59372
DMXL1	0.69067
UGT1A5	0.67602
DYNLRB1	0.50148
CFAP20	0.76091
GKAP1	0.61212
TTI2	0.83758
SF3A3	-0.49403
HINFP	0.49663
CRYGB	0.43989
ACTR5	0.44701
ABCA5	0.81212
PUS7L	0.5679
COMT	0.66567
FOPNL	0.65488
IL18RAP	0.80907
OR4K15	0.69562
PDE1B	0.62783
NLE1	0.81434
WDR77	0.69813
POTEB2	0.23167
ANKRD6	0.53892
PAK1IP1	0.88421
SUPT4H1	0.011703
KRTAP4-6	0.3576
CD300LG	0.74111
VWF	0.37108
NAE1	0.60107
FAM188A	0.35689
HBS1L	0.65844
CTDP1	0.011042
MCAM	0.60296
MRPL28	0.82471
OXLD1	0.60417
PTPN3	0.63774
DCUN1D4	0.72555
NKD1	0.2138
PET100	0.38365
RNF224	0.5879
HID1	0.56644
CLVS1	0.57698
GK	0.72381
RAB37	0.015553
HEATR3	0.69635
ZNF793	0.66868
TRAF1	0.30097
KATNAL2	0.55151
BACH1	0.38876
SLC12A1	0.44565
ZNF785	0.62678
PRPF4	0.87547
C16orf72	0.68723
RALYL	0.27642
CA5B	0.6407
FAM72C	0.85049
ARHGAP19	1.0505
XAGE2	0.58318
SLC25A20	0.49661
SLC4A10	0.78554
ARHGAP8	0.36539
TNFAIP8L3	0.32547
VHL	0.67913
SEC63	0.38657
COPS5	0.532
DAPK3	0.36344
SPDYE5	0.44899
LRIG3	0.67378
SART3	0.65119
FOXN4	0.54193
SLC9A3R2	0.48903
KRT24	0.60924
GNAI2	0.57305
ZNF217	0.31275
DPH3P1	0.38943
SIX4	0.53539
2024-09-04	0.40129
LINGO1	0.64012
SAP130	0.69801
ENO1	0.55982
CIRH1A	0.32645
RPL7	0.92283
PAX1	0.72157
MRPL17	0.54676
RGPD5	0.80302
KLRF1	0.4181
TUBA1A	0.13482
CLU	0.52004
PSMB11	0.47068
KIAA0391	0.9556
WDR72	0.48752
KAT6B	0.51335
MAK16	0.76757
FAM35A	0.50322
DHDDS	0.84862
EIF2B4	0.65421
NAA25	0.66362
CBWD2	0.77772
GSTZ1	0.13595
PNO1	0.60193
LMAN1L	0.42877
ZNF263	0.55346
SLC35G4	0.43768
AFG3L2	0.76567
FAM122A	0.57656
TAF7	0.04152
SENP1	0.6094
NAA50	0.75452
DEFB1	0.60622
GPR65	0.49951
PPIH	0.5407
RANBP17	0.76324
NDUFV3	0.74104
PMF1-BGLAP	0.77498
SLC22A23	0.65561
GRIN3A	0.48394
TRMT11	0.74753
RPL5	0.37429
TTF1	0.12283
SLC38A11	0.46805
EMC3	0.55121
FAM174A	0.34185
SPAG9	0.25532
AP5S1	0.32824
DDX51	0.77221
PLAA	0.40116
CLCN2	0.54459
AEBP2	0.77144
OR5L1	0.41675
LBHD1	0.22216
ZNF282	0.40352
PPWD1	0.77289
NCBP1	0.63377
PTCHD1	0.65151
TBC1D29	0.58664
GPR132	0.46198
KRT23	0.53862
TSPAN13	0.6631
MACC1	0.62578
C20orf62	0.75245
DNAJC28	0.6863
CBX2	0.67587
MUM1L1	0.40305
COBLL1	0.45762
DHX38	0.61897
TRRAP	0.67897
PALD1	0.5095
OR4F21	0.70566
KIF15	0.52383
PIP5K1C	0.63518
C1QTNF9B	0.55682
POU3F2	0.47969
PUS7	0.28866
ANKRD20A1	0.73233
FAM90A1	0.41545
PF4V1	0.50725
PSMB7	0.82803
ZNF160	0.55959
MAP3K7	0.67157
ZNF644	0.72948
PIGX	0.64107
C22orf23	0.62267
RPF2	0.11223
GXYLT1	0.31153
DGAT1	0.34552
ZNF354C	0.53068
BCL6	0.33009
BUB1	0.15729
NELFA	0.46152
SCAF11	0.66767
CD300E	0.12044
MRPS34	0.69308
PMEPA1	0.41974
POU2F2	0.63484
FABP9	0.64453
CUX2	0.29799
EIF3B	0.50053
RP1	0.69703
NCK1	0.59501
BCAR3	0.50882
EIF2B5	0.18021
EAPP	-0.05897
SIAH3	0.45358
SMC1A	0.46949
PSMB2	0.68075
ADAMTS9	0.39349
OR11A1	0.3725
FLYWCH1	0.62225
DHX29	0.34334
TRPT1	0.56784
ZFAND6	0.44996
ROPN1L	0.64563
MBD2	0.36566
ATRIP	0.50228
UBAC1	0.5477
CLDN5	0.46347
EHD1	-0.10597
CTSV	0.33855
PPP1R1C	0.49463
TMSB15A	0.41232
CRX	0.47973
ZNF70	0.53033
LRRC37A	0.69208
RNF151	0.66381
DCK	0.0075574
ZNF286B	0.41803
PRPF31	0.47321
RFC4	0.60659
MRPL12	0.65791
TMEM108	0.20268
RPL27	0.81988
TBC1D15	0.33776
OR10S1	0.59026
TGM7	0.40153
TSEN34	0.73301
CBX3	-0.16095
TCHH	0.61414
STRAP	0.76094
TNPO3	0.73572
LACRT	0.62965
CELSR1	-0.23027
PNMA3	0.28733
STK3	0.34084
TRA2B	0.69443
PHF5A	0.60472
NFS1	0.69507
PISD	0.58194
TMEM70	0.13698
SEMA4G	0.54545
HTR2B	0.66449
GDA	0.57856
MAOA	0.62031
LIN28B	0.30611
TMEM117	0.6661
SCX	0.57425
PANK1	0.49058
LY6G5B	0.36054
RPS27	0.18062
TMEM220	0.5958
BRD3	0.54657
TTC23L	0.2661
MED19	0.70918
CCDC94	0.45963
TRPV6	0.11847
EXT1	0.83098
CGN	0.33712
MED12	0.73995
TIGD4	0.028348
NSMAF	0.64674
PSMC1	0.82027
DDX43	0.57688
ZNF334	0.073057
DNAJC17	0.39503
C18orf63	0.66637
EIF5A2	0.57208
TMEM216	0.10631
ITGA10	0.39259
TJP1	0.27785
INTS5	0.56451
MEF2BNB	0.29367
RPLP2	0.23791
ENY2	0.66986
VEZF1	0.63662
C1QBP	0.072573
ATP1A1	0.71311
MIPEP	0.39345
LONP1	0.59022
CCDC53	0.42462
SPATA32	0.58564
N4BP2L2	0.20427
PACSIN2	0.44476
NXPE4	0.63507
KCND1	0.68892
EXTL3	0.64106
NOS1AP	0.48319
SLC35F1	0.30355
ZDHHC6	0.47391
FXN	0.2784
PINX1	0.66046
NIFK	0.093432
TTC36	0.50585
INMT	0.29983
KLHL34	0.62175
FIGF	0.020183
SEPSECS	0.65658
LOC388849	0.48616
PPM1H	0.40091
USP17L13	-0.12319
PRAMEF17	0.67307
SPANXN5	0.3831
UBE2G1	0.24014
ZFAND2A	0.53033
TUBGCP3	0.41451
ASAP1	0.78379
PDK2	0.37811
PDE10A	0.39746
AHSG	0.60879
POLA1	0.56871
KAT5	-0.23888
KBTBD2	0.82765
BRAF	0.29792
EMC1	0.42865
HIST2H3A	0.42308
MZT2A	0.27201
CLPTM1	0.32568
C7orf26	0.55091
KIAA1683	0.2042
CTIF	0.62461
CARF	0.031555
WBSCR22	0.42176
TIAM2	0.55376
MAD1L1	0.51258
VPS4B	0.13522
ZNF844	0.31507
CCDC141	0.60625
CCDC129	0.31311
SYPL2	0.55923
TMEM234	0.65018
C11orf49	0.57382
HECTD3	0.531
SMARCD3	0.68934
ATP5B	0.30859
FGFR1OP2	0.61401
ZNF20	-0.31313
MRPS18A	0.32478
TRMT12	0.5429
MAP2K7	0.33482
MRPL49	0.41301
ZNF106	0.50917
SHC4	0.60553
PROSER1	0.3764
OR8S1	-0.0083486
ADAMTS6	0.66049
A2M	0.6137
SCGB2B2	0.4882
PFAS	0.38203
RMND5A	0.10037
POLN	0.58785
GFM1	0.63796
ABTB2	0.26361
U2AF1	0.065119
CHAF1B	0.71472
COX4I1	0.38891
URB1	0.48203
SPARC	0.34284
TNKS	0.11244
ATXN10	0.43478
TIMM22	0.59527
HEY2	0.55919
SLC25A11	0.51919
NARFL	0.53666
PNPLA5	0.35719
TLCD1	0.35169
EAF1	0.85351
OR6B2	0.3799
FAM195A	0.58364
OSBPL1A	0.62959
TGM2	0.53026
ABCC6	0.18639
PVR	0.45106
AKR1B1	0.57569
PCDHA9	0.59653
OR10A3	0.30148
OR4K2	0.30775
INTS7	0.37752
PLBD1	0.56462
NDUFB9	0.36633
ZBTB40	0.60684
PRKCA	0.59721
TBC1D10A	0.44646
UQCRH	0.29352
PLEKHG6	0.34996
DAXX	-0.011346
CARS	0.54858
IL12A	0.33314
BOP1	0.41305
FAM231A	0.62917
TMEM201	0.3211
CELF5	0.44994
LUM	0.37037
KRTAP4-9	0.59457
AKR1C4	0.37707
NODAL	0.29166
OR5K1	0.68414
WDR63	-0.38886
SOAT1	0.47352
EGR2	0.60969
AK5	0.5508
ITGA6	0.33643
RNF223	0.25499
S100A13	0.65457
ANKEF1	0.34252
RNMTL1	0.070898
FRG1	0.674
MSI1	0.10673
C19orf53	0.85229
SQLE	0.62446
ATCAY	0.14093
SERP1	0.38947
PAK1	0.69724
KCNAB3	0.52769
USP17L4	0.38643
ASH1L	0.59747
STT3B	-0.34158
GNPDA2	0.62563
WDR4	0.55744
FAM104A	0.5074
ETV6	0.43074
ORAOV1	0.55386
PRPF40A	0.80875
VARS2	0.57054
OR1Q1	0.38936
ZC3H4	-0.094612
OR12D3	0.42246
AKAP2	0.63201
TAF8	0.39084
SNX16	0.036597
BMI1	0.13598
MTMR2	0.31948
SOWAHC	0.45773
KRT36	0.46673
TRMT10C	0.40539
ZNF836	0.47276
PABPC4	0.50328
GRAMD1C	0.13539
DPAGT1	0.42694
POLR2B	0.63191
MCHR1	0.27222
BATF3	0.68892
GOLGA8J	-0.62205
MUC13	0.59563
LMTK2	0.55845
ATP6V1G1	0.49152
UQCRB	0.64983
OR11H4	0.38591
ROMO1	0.60414
STK32A	0.66486
C2orf44	0.51804
TMEM191C	0.26252
RPL17	0.78093
PPAPDC2	0.29546
SRC	0.56465
RANBP1	0.53974
ZNF655	0.41531
SPTLC3	0.44051
TAS2R1	0.53158
SOGA1	0.072213
CCNH	0.88526
DGCR6L	0.37823
TTC25	0.48673
PIK3R1	0.34679
ZSCAN21	0.4739
CASP14	0.44915
VPS9D1	0.31845
CECR5	0.39304
CAV3	0.25756
GOLM1	0.29921
ZCCHC5	0.36268
EXOC3L2	0.30843
ATP13A1	0.26956
RGS2	0.31646
NDUFAB1	0.48169
NSL1	0.41031
PAIP2B	-0.070423
FIGNL1	0.38389
RNF138	0.3883
IL21R	0.41251
AURKB	0.59591
SMG8	0.35828
CPB1	0.6082
TRIM68	0.76793
DDX21	0.42811
DFNB31	0.44939
UFL1	0.6766
DCAKD	0.35276
PCSK5	0.24133
LSM4	0.2415
NUSAP1	0.58755
ZNF431	0.48412
POLRMT	0.39132
EIF2S1	0.67835
ARMC2	0.3029
YJEFN3	0.351
FAM160B2	-0.015849
FAM213B	0.33156
ACADL	0.36899
ZMYND12	0.36356
RBM39	0.54777
CRLS1	0.29997
ATP5G3	-0.23305
C4orf3	0.62386
POPDC3	0.59785
TRMT6	0.48703
FARSA	0.52053
KIF11	0.71439
BIRC2	0.43596
SALL2	-0.19875
PERM1	0.36183
NFATC4	0.39912
EIF2B2	0.041606
NOLC1	0.59767
C9orf131	0.15014
OR13C4	0.3877
HS6ST2	0.21635
RAB27B	0.41891
KIAA1324L	0.22087
APITD1	0.41054
TNFSF15	0.28626
HIST2H2AA3	0.48731
POTEF	0.28038
KRTAP29-1	0.42144
SERPINB3	-0.0096802
IFT88	0.32675
SNRNP40	0.41821
PTGES3L-AARSD1	0.64809
PCCA	0.57487
NBPF20	0.92113
NRTN	0.48811
C14orf39	-0.15355
TAS2R16	0.52889
C17orf74	0.51508
CEP41	-0.43621
ASB10	0.43182
BEND5	0.50565
HHIP	0.10115
OR6C75	0.097302
PKHD1L1	0.32771
RARRES3	0.37705
GCH1	0.40821
BRINP2	0.5852
ECD	0.038132
SOSTDC1	0.29672
TRAIP	0.58652
DENND3	0.34194
DLC1	0.20079
G6PD	0.46715
ZFYVE1	0.32722
PARS2	0.50276
TNFRSF18	0.50688
NUBP1	0.64473
WWC2	0.32881
CLPB	0.70109
RPS8	0.004915
GPR6	0.37647
JMJD7	0.33368
GYPE	0.48008
SLC35F4	0.33647
ZNF235	-0.91373
GTF2H1	0.45109
WBP2NL	0.45092
GRAMD2	0.60786
SDR16C5	0.37515
PIP5K1A	0.83878
NEUROG3	0.56837
SH3RF3	0.40653
HLA-G	0.65559
SLC26A8	0.68922
STK11	0.38626
PARP10	0.49555
HIST4H4	0.50118
CSHL1	0.35995
ECHS1	0.29418
COL20A1	0.50342
CCDC59	0.59467
MTX2	0.45581
SH3GL1	0.45934
TMEM160	0.16555
PLA2G5	0.024674
YAE1D1	0.67439
LETM1	0.66274
CACNA1G	0.60577
CCDC12	0.13095
EHMT1	0.26739
DLG5	0.49168
SPRYD7	0.22572
PCID2	0.077623
ROR2	0.4388
ATAD2	0.4544
INO80	0.86333
NBPF14	0.58783
MRM1	0.5423
KCNQ1	0.27942
OR6C76	-0.17632
ALOX12	0.55347
ZNF805	0.50935
AMPD1	0.33134
TMEM179B	-0.091773
GRHL3	0.40633
THUMPD3	0.35804
MAP3K2	0.90201
SDR39U1	0.51615
RBM3	0.54028
LRIT2	0.77499
CTU1	0.017937
ANKRD18B	0.50628
AK1	-0.059476
MEF2BNB-MEF2B	0.49509
RAB23	0.29315
AP2M1	0.32448
HTR3C	0.56284
C15orf40	0.16063
LYZ	0.55122
NBEAL1	0.63607
SNX14	0.6947
OR52I2	0.43195
GTF2IRD2	0.61577
C12orf76	0.43687
STEAP4	0.38681
C1orf43	0.194
KRT4	0.58701
ARHGAP35	0.39619
DMXL2	0.53315
EXOC6	-0.15839
EFCAB1	0.43157
FOXP3	0.52395
USP39	0.6003
MAN1A1	0.43923
SURF6	0.5202
GRPEL1	0.62613
CEACAM5	0.41078
ITGB7	0.58413
ZNF567	0.35089
CCDC25	0.58903
PTGES3L	0.71648
CYP39A1	-0.30385
IGFN1	0.50315
TGFBR2	0.47569
AKT2	0.17131
ADIPOQ	0.59024
NTS	-0.1305
BMP15	0.55087
ZNF618	0.65648
CDH26	-0.12554
ELP5	0.50735
OXSM	0.23804
CFAP47	0.30404
TLR5	0.50005
IFNW1	-0.11948
P2RX1	0.57695
LARS2	0.61279
TIMM23	0.68819
AAGAB	0.15749
DHX37	0.33781
SCIMP	0.49011
SLC35B2	0.22451
HYPK	0.60999
EFNA5	0.6517
CNGA2	0.5389
ANXA8L1	0.54536
SNX22	0.64149
TAF1C	0.51157
GEMIN7	0.27926
TTC27	0.664
RD3	0.39711
NDUFAF1	0.4153
ZNF256	0.51252
IRG1	0.32845
SCARF2	0.54773
TBL3	0.51644
MGRN1	0.15257
CBFA2T3	0.45549
SNPH	0.36461
RPL36A	0.14552
IKBKAP	0.79662
GATB	0.46674
ZNF281	0.559
TXNDC16	0.51275
NIPA2	0.39396
TRIM31	0.28777
HSPA2	-0.36113
CENPE	0.33111
NUP43	0.043287
CDK2AP1	0.31597
PRB2	0.3312
PKP3	0.40473
AGR3	-0.14537
ZNF274	0.4364
C7orf25	0.38775
KIF6	0.3729
SLC25A17	0.5328
CCDC154	0.46173
GNB3	0.49965
LY6K	0.44733
IGF2R	0.57461
APOBEC2	0.5524
ZNF180	0.50021
TNFRSF13B	0.082353
SEMG2	0.46608
TBC1D24	0.24684
KRBOX1	0.35131
GOLGA8N	0.04267
PDCL	0.42265
ZNF345	0.38176
KANSL1	0.71158
DHX16	0.69911
PAPD5	0.38903
TFF2	0.30438
WDR25	0.43126
SCN2A	0.33117
PIGO	0.26863
ARSB	0.42332
PSG9	0.56343
SUPT16H	0.73505
CKS2	0.54752
RAP2A	0.32493
NT5C2	0.046277
NKAIN1	0.48134
MRPL11	0.48811
CGGBP1	0.78447
SORCS3	-0.014773
DVL1	0.41201
B3GALT5	0.47386
C14orf1	0.57229
MICAL1	0.37404
GTF2A2	0.13894
PEX2	0.47799
ORC3	0.33586
GPATCH8	0.49959
VAPB	0.4237
OSTC	-0.70919
KIF20A	0.42426
AIFM1	0.57932
C11orf84	0.61997
SVOPL	0.55294
ADAM32	-0.00030227
EIF3K	0.51405
RPL19	0.15534
STX11	0.38915
KANSL2	0.95716
PRDX6	-0.48548
NEUROD2	0.45074
UTP23	0.57145
NTPCR	0.40246
SLC7A9	-0.036437
NCS1	0.45047
TMEM68	0.25673
WI2-2373I1.2	-0.11938
SPERT	0.5246
FDX1L	0.56144
HPS4	0.58046
CATSPERD	0.37968
LYRM7	0.31733
ULK4	0.43756
NOL3	0.48825
ARL16	0.2398
PSG1	0.57273
TBC1D3C	0.64995
SMURF1	0.53112
MRPS5	0.35288
CA4	0.56197
DNAJB13	0.51567
CDK19	0.34189
USP47	0.53901
UBE2W	0.29439
NOP16	0.45419
KIF4A	0.59612
CAPN10	0.26751
STX7	0.36373
GTF2E1	0.59833
PTH2R	0.11563
NACA2	0.52369
GABRR1	0.31854
GARS	0.45741
RP2	0.29846
BCL6B	0.097123
TMEM138	0.45212
UFSP2	0.4178
PLOD2	0.03034
GTF2H4	0.25611
DDX53	0.55134
NVL	0.37413
MAP4K4	0.4697
CD53	0.48141
ZC3H13	0.32404
VPS37D	0.66107
WDR92	0.38833
FGFBP3	0.43196
TTC9B	0.063378
SLC25A35	0.38359
AGL	0.35508
SF3B1	0.64093
SOBP	0.17851
SFXN2	0.69523
GYG2	0.35367
ACSF2	0.44132
TFIP11	0.45092
IP6K2	0.20655
GOLGA6L6	0.61477
FCHO1	0.50343
IL17RA	0.452
G3BP2	0.6259
LYPLA1	0.25553
UBE2QL1	0.17943
HSP90AB1	0.54282
KRTAP4-8	0.34095
WTIP	0.72678
CENPJ	0.52455
CABIN1	0.52155
PTPMT1	0.39691
CT45A10	0.43135
MYO7A	0.54379
OR51F1	0.20435
TGS1	0.49343
SMN1	0.66114
IL1R2	0.63415
BACH2	0.30482
KIN	0.57789
C7orf65	0.49075
HRH2	0.17165
NOL8	0.32686
ZDHHC20	0.2325
MPPED1	0.45306
NEK4	0.40795
PI16	0.38412
FAM58A	0.26651
OR14C36	0.55497
WDR12	0.68166
SUPV3L1	0.47343
FSD1	0.55215
VSIG10	0.42996
GTF2A1	0.72036
SEC14L6	0.45695
EPM2AIP1	0.025814
IBTK	0.35431
ZNF496	0.62268
ANKRD49	0.38678
MRPL38	0.48878
ACTR3B	0.29143
ATP6V1C1	0.48687
LRRC75A	0.65028
KIF23	0.64307
ZFP36L1	0.60837
DRP2	0.21059
NPPB	0.38756
STRC	-0.028036
PANK3	0.37326
XRN1	0.35434
CPED1	0.40816
ISCA1	0.68016
ERICH3	0.044293
MBD6	0.59285
RHOT2	0.51686
C10orf128	0.52102
SCN7A	0.53732
POLR3G	0.53304
ENTPD7	0.58857
ILVBL	0.28128
PCDH7	0.30806
NR3C1	0.26319
LSM14A	0.34762
SLC25A1	0.57761
ZNF44	0.34086
PORCN	0.39889
STARD3	0.3219
PNPLA1	0.67875
ZNF638	0.33515
TIMM50	0.43135
PSMG2	0.75429
CWF19L1	0.37858
POM121L2	0.38864
CCL14	0.32137
SERP2	0.41533
GAGE12I	0.34184
ASCC3	0.5662
RFX2	0.38965
SLC20A1	0.10326
FPR3	0.40528
UGT1A10	0.57002
XPO1	0.7392
TLR4	0.46485
OLFML1	0.28574
GCNT3	0.42316
ATP11B	0.46554
SHE	0.41487
TMEM54	-0.19692
B3GALT2	0.070215
UBE2R2	0.36071
RNF11	0.54838
FXYD3	0.42658
MREG	0.56007
VAPA	0.42945
EDIL3	0.30779
CHRM3	0.47729
FKBP14	-0.0073184
VWA9	0.69378
DCLRE1B	0.60004
PCDH12	0.05661
LRRIQ3	0.56243
TP53I3	0.62094
UGGT1	0.28662
C6orf7	0.06864
GOLGA8O	0.54413
ARHGAP4	0.55213
C21orf33	0.18618
JADE2	0.58807
MIS12	-0.18509
GHR	0.52191
CDC7	0.49046
TMEM233	0.3121
RRM2B	0.0077148
ATG4B	0.38409
TM6SF2	0.063168
LRIF1	0.47479
ACOX2	0.21854
GSTA5	0.45525
PUS10	0.53768
UMAD1	0.43105
TMEM219	0.12254
HIGD1C	0.47169
SNIP1	0.36184
FAM200B	0.51962
PLEKHB1	0.49223
ADIPOR2	0.29611
UFC1	0.34619
CXorf57	0.54095
TTC32	0.52713
FIBIN	-0.23493
INPP4A	0.4793
KLF16	0.011652
IFI6	0.36655
RNASE2	0.64025
ARHGAP15	0.37228
NECAP1	0.52693
FIP1L1	0.099996
PQBP1	0.38571
CPSF3	0.025689
DCP1B	0.29382
CUL1	0.50156
ZNF891	0.44094
RPS26	0.45331
MED28	0.51141
LSM3	0.61016
C1QB	0.14508
CDC20B	0.54037
ISX	0.35811
FERD3L	0.39989
TMPRSS2	0.24743
ENTPD5	0.6263
KIAA0141	0.43025
OR8D4	0.137
HIBADH	0.55608
TARS	0.58426
HHAT	0.2871
SCML4	0.425
GABPB1	0.46093
FAM185A	0.32014
DYNC1I2	0.39415
MICB	0.45461
GZMB	0.31582
RARA	0.32042
KLRF2	0.44381
PRAMEF20	0.4782
ST7	0.4204
SYT14	0.49471
TLR3	-0.14821
CCDC69	0.2354
HN1L	0.37127
COL27A1	0.56919
WDR88	0.32403
NID2	0.20993
ENDOU	0.50532
SERPINI2	0.21253
DDX59	0.72098
AHSA2	0.49231
PHKG1	0.44694
RPL7L1	0.46362
IRAK3	0.56193
PAGE2	0.40112
ZNF587B	0.50754
KIF1C	0.4992
ADIG	0.54886
HAO1	0.38585
BECN2	0.60274
DNAJC25-GNG10	0.32352
HS3ST3A1	0.28148
MRPL4	0.47382
GUCA1C	0.25354
ACTL9	0.22584
ANKRD60	0.23299
BAHD1	0.44947
GTSCR1	0.60977
TMEM110	0.022555
CTNNBL1	0.51392
RSAD1	0.40562
OR9G1	0.25574
DDX46	-0.0096454
CCHCR1	0.61137
MAGEA5	0.27679
NGLY1	0.47327
RUVBL2	0.31143
NRP2	0.24244
MAT2B	0.55978
APEH	0.35367
RSPH10B	0.5729
LRP12	0.32236
ASB15	0.36114
KLK1	0.39999
HIST1H2BO	0.38967
GPLD1	0.23521
TAAR2	-0.13709
PNPO	0.20751
STAU1	0.2605
RRP9	0.19133
SLC35E1	0.59329
MAGEA3	0.13617
PTCHD4	-0.34461
CLCNKA	0.43481
URM1	0.42169
FAM98B	0.43434
CD86	0.26247
LYPD8	0.27556
RANBP3	0.43361
TMEM200A	0.56475
CCDC77	0.44247
KCNV1	0.43235
JTB	-0.17224
EIF2AK3	0.47271
GOLGA6B	0.54656
RAB36	-0.15711
APOL4	0.39709
CTSE	0.4444
C9orf57	0.32011
PIP4K2B	0.36937
SEMA6D	0.44065
TGFBR1	0.40001
ADGRF2	0.4681
ST8SIA4	0.014966
C2orf88	0.57693
LATS2	0.49252
USP7	0.5385
PTGIS	0.45122
ISG20L2	0.4288
XKR7	0.41883
GRINA	0.24746
RPL7A	0.39846
P2RX7	0.38908
VPS26B	-0.28683
ASRGL1	0.44836
KIAA0825	0.488
USP38	-0.025551
OR11H6	0.45549
SPATA31D3	0.42715
ATP13A5	0.26669
ERO1L	0.48148
MRPL19	0.064131
NDOR1	0.45336
UBL4B	0.40867
LMAN1	0.30013
GSN	0.52212
FAM209B	0.25133
CCDC57	0.49342
ASPH	0.56721
DNAJA3	0.59466
RSRC1	0.64305
POTEG	0.58533
UQCRC1	0.36936
FPGS	-0.089926
LINGO3	-0.64387
NME3	0.43772
PEBP4	-0.078006
CALML4	0.47965
PRMT5	0.52263
NUP160	0.60697
UBXN4	-0.1733
GMEB1	0.57995
XG	0.47125
BRCA1	-0.25247
MLX	0.41189
MTCP1	0.40195
MKX	0.54435
C15orf52	0.49378
IL1B	0.52074
PRM3	0.44296
PLCD4	0.027627
TAB1	0.50829
BRF1	0.5402
DEFB106B	0.44851
SNCA	0.25049
LPO	0.44881
MCF2	0.41658
DXO	0.34446
ZNF98	0.30626
RFX6	0.49301
POLR3C	-0.75719
PAH	0.061116
MR1	0.51145
CHRNB1	0.39164
PSMG3	0.45588
PGBD5	0.38855
ETNK2	0.51898
C19orf57	0.53251
CBR1	-0.17699
DDAH1	0.44336
IGHMBP2	0.45472
SIX6	-0.36435
CKS1B	0.57431
NFIX	0.67743
KANSL3	0.09428
PVRL3	0.48027
TRIM39	0.47426
ABCA9	0.32113
SUMO2	0.37809
FKBP11	-0.032587
NYNRIN	0.54051
ANKRD30A	0.14274
FRG2C	0.59282
MTBP	0.54149
AHCY	0.58255
ALDH3A2	-0.0022514
P4HA1	0.61806
CIZ1	0.45687
CASP5	0.50294
TBXAS1	0.43095
PRR5-ARHGAP8	0.52997
YY2	0.43314
VPS37C	0.22772
ACTR1B	0.63008
XRRA1	0.54283
F7	0.44678
HAMP	0.27729
KRTAP4-4	0.45151
KCNC1	0.097324
YIPF1	0.51075
NNT	0.56203
MN1	0.39213
C17orf85	0.50182
ICAM2	0.30516
PSME1	0.35262
ZUFSP	0.38142
PSRC1	0.60129
ANKRD55	0.52688
EPHA4	0.56727
BAG2	0.61165
MZT1	0.51737
TAS2R10	-0.089705
CDK11B	0.57627
CYP4V2	0.48715
ZWINT	0.0055055
TCF7	0.48637
CELSR3	0.32062
ARV1	-0.84778
EFHC2	0.38559
WFDC10B	0.37122
MOGAT2	0.39453
LTB	0.19628
KRT82	0.27232
TTC26	0.51898
ZNF423	0.38504
LONRF2	0.4057
FAM135A	0.33331
GNG12	0.5915
RAD21	-0.055346
COL22A1	0.2443
RPUSD4	0.33125
VKORC1L1	0.28752
CBLB	0.32297
LYPD4	0.44323
RMDN3	0.10147
DUS1L	0.43903
SPI1	0.42521
SLC37A2	0.56203
OR52N5	0.41925
SIDT1	0.43499
BEND3	0.50466
FAM221B	0.53042
FUT9	0.22238
SH2D4A	0.55323
MFSD6	0.37013
OR2B6	0.42633
PAX2	-0.36152
IL12RB1	0.23089
ANAPC13	0.2551
ZNF451	0.45008
CETN1	0.25047
MRPS35	0.47541
ZSCAN16	0.35786
EI24	-0.43744
SIT1	0.57
TPD52	0.40735
RPS14	0.26403
HORMAD1	0.54863
CPA6	0.49485
POLR2K	0.36789
MICA	0.40496
MAN2C1	0.32929
ITGA8	0.38647
RFPL3	0.61545
RPLP0	0.47735
CYP2C18	0.32991
PHF3	0.34513
LAS1L	0.6085
WDR27	0.031275
ANKLE2	0.05542
JAG1	0.30547
BARHL2	0.61735
CCL7	0.53716
UBA1	0.22146
CLRN2	0.022009
LRRC66	0.26037
FAM84B	-0.32622
TSC22D2	0.39809
SPIN2A	0.12953
CCDC126	0.49911
RIMBP3B	0.44781
C16orf96	0.19798
TNNT2	0.3072
CGB5	-0.48552
ACADVL	0.39582
SAYSD1	0.47312
MED11	0.70539
COL8A1	0.26713
RAB3C	0.37632
NPLOC4	0.13364
ZC3H7A	0.54341
SPATA22	0.52261
RPS6	0.75167
VWA7	0.38832
FABP4	0.4109
PSMG4	0.4437
NLRP9	0.30399
KIAA0226	0.43401
DPCD	0.16635
AACS	0.41342
SMARCA2	0.17054
OR7A10	0.47836
KDM3A	-0.5106
E2F5	0.2369
ETNK1	0.39308
NAPG	0.33361
DZIP3	0.42425
SCNN1G	0.42954
IRAK2	0.10105
CLSTN1	0.16609
ATXN7	0.56105
ZNF84	0.5169
PIN4	0.36074
NPIPB6	0.66292
ATP5G1	0.49595
SLC16A4	-0.081857
PLXNB1	0.37364
S100A2	-0.098711
RAB40B	0.19461
PDZK1	0.57629
HOXB8	0.46451
COPB2	-0.023374
C1orf105	0.52505
RIC3	0.35334
FCRL2	0.55409
SSU72	-0.16334
B4GALT7	0.52156
GPBP1	0.25353
SLC8A3	0.45372
CWF19L2	0.30294
ZNF207	0.6716
HSPD1	0.5369
FANCE	0.39513
MUC16	0.49866
LOC200726	0.24183
GPSM2	0.18671
GSTCD	-0.77148
R3HDML	0.5133
CENPU	0.5329
EMC2	0.53984
CRCP	-0.20314
PIP4K2A	0.5025
INSL6	0.51441
OR13C9	0.27881
C7orf77	0.17932
ANKRD32	0.54104
PDGFB	0.33528
PCDHGB5	0.53734
CCR1	0.50297
RABEPK	0.46391
BTG4	0.4528
MAP7D3	-0.15096
UBXN10	0.71427
TRIM43	0.54211
FTSJ3	0.19071
FUCA1	0.48336
MAP9	0.45868
SERF2	-0.35582
VPS13C	0.54533
RAD51D	0.51904
OR56A4	0.44905
MBL2	0.40042
MBTD1	0.42569
CBS	0.42576
MRPS16	0.37093
THEM5	0.57171
MFSD10	0.17851
ABHD12B	0.52706
TMEM45B	0.51552
KCTD17	0.23783
FAM162B	-0.22863
SNRPF	0.59177
UTS2	0.11817
C16orf62	0.43378
RPL23	0.5093
GCC2	0.50632
CKAP2L	0.5547
IGFLR1	0.41879
ARID1B	-0.37188
LCE1A	0.44133
IPO13	0.39464
SMKR1	0.24575
ZNF880	-0.24318
S100Z	0.39754
SPTLC2	-0.11089
GKN1	0.23691
NCOR1	-0.2465
HIST1H3A	0.53996
CDK6	0.59854
THRB	0.54664
FCHO2	0.015281
DHRS7	0.50223
SEC23A	0.33545
DROSHA	0.18274
TMEM56-RWDD3	0.45842
CCNT1	0.3514
NPHP4	0.48581
LRP2BP	-0.19181
FBXO47	0.79461
TMEM106A	0.44531
CCDC144NL	0.61383
RNF144A	0.30987
SPC25	0.024239
FER1L6	0.39475
FBXO9	0.1375
SPIN4	0.12656
TRAM1L1	0.45253
PLK1	-0.47458
CT55	-0.085559
TSHZ3	0.44955
SLC2A4	0.47835
PRMT1	0.47776
IKBKB	0.36389
CCPG1	0.45059
KRT6C	0.33059
ZNF709	0.15585
ZNF227	-0.27078
PIPOX	0.40315
SLC6A8	-0.20353
CLEC4M	0.3352
KRTCAP3	0.32704
GID4	-0.25238
TIMM44	0.43501
FAM21C	0.27065
CXorf49B	0.62682
F2R	0.58249
RXFP2	0.41673
TRIM46	0.46712
KCNAB2	0.55743
SERPINA11	-0.42549
SCRIB	0.3945
ITGAX	0.18459
CDC14A	0.39744
PAPOLG	0.42309
LRR1	0.30719
U2AF2	0.17333
CBX6	0.19209
SNAPC4	-0.11357
OR3A3	0.39405
C16orf89	0.30497
ARHGEF37	0.29009
SIAH1	0.45039
CWC15	0.61501
OTUD5	0.34956
WDR24	0.58269
IL22RA2	0.1355
IQCJ-SCHIP1	0.24944
CDCA3	0.48366
RLN3	0.19041
HEMGN	0.51969
CCBL2	0.60569
SLC4A4	0.42597
CEP83	0.45474
TMEM176B	0.46517
MDH2	0.50253
IFNA14	0.29417
LINGO4	0.22039
EPGN	0.047474
ERCC2	0.61328
FAM73A	0.40842
SIRPD	0.37162
C12orf74	0.098506
TMOD3	0.40821
GORASP2	0.39216
RNASE13	0.031304
EIF3G	0.44088
NME1-NME2	0.39185
B9D1	0.30226
CHCHD4	0.11692
TMEM184C	0.4606
ANP32D	0.68068
FRMD4B	0.092949
KIR2DL1	0.44208
CYP2U1	0.6133
OTUD7A	0.4112
BLVRB	0.045926
OR1A2	0.46188
DGKA	0.36019
PEAK1	-0.11426
CDC45	-0.51231
RSPH1	0.47913
TMEM240	0.49592
IFI30	0.48309
ZNF700	0.50635
FGF11	0.36173
SCIN	0.27782
C17orf107	-0.16073
RNASE6	0.58018
COQ3	0.011102
CLEC18B	0.50887
GABRA2	-0.092787
BNIP2	0.44334
GRID1	0.50531
BLID	0.37422
LARP7	0.47069
NMD3	0.55073
C21orf59	0.019028
GPS2	0.54733
NAP1L1	0.3245
MST1L	0.091444
KLHL3	0.35329
CRISPLD1	0.34664
LIN52	0.59672
SNAPC3	0.294
PRPF40B	0.48405
SMIM22	0.28074
CD68	-0.17223
DEXI	0.39478
FOLR2	0.43282
MARCO	0.36635
RNF146	0.28989
CCDC40	-0.022041
BMPR2	-0.016921
RHOB	0.45574
XPOT	0.40958
NXF5	0.2223
ELP2	0.4654
UNG	0.36018
ZNF280D	0.075006
EAF2	0.38527
TESK2	0.49058
ATXN7L3	0.3776
ANKRD36B	-0.078114
AGTRAP	0.54109
WDR78	0.50651
SLC44A4	0.39278
PYROXD1	0.14107
C2orf27B	0.22748
CEP57	0.50694
TPM2	0.18043
PDE3B	-0.085217
BAZ2B	0.5453
CAB39L	0.46187
PLCB2	0.063251
RHBDF1	0.33755
HFM1	0.41502
CST11	0.1697
CAMSAP2	0.14748
KLHL42	0.48288
OR4C11	0.037943
PCGF2	0.36069
RHBDF2	0.40888
RIMS2	0.33681
EN2	0.25336
MPC2	0.56262
PTCD3	0.32586
CA1	0.59049
HIST2H4B	0.31396
ZSCAN32	0.47158
FAM72D	0.4206
CYP4X1	-0.068727
DPH2	0.2669
FAM221A	0.60145
EXO1	0.37719
PSMC2	0.39892
ZNF30	0.43762
FBXL3	0.41997
TAX1BP3	0.55553
PEX1	0.45751
TRMT10A	-0.27527
CFAP58	0.43101
GTF2H2	0.69055
NEO1	0.14612
ASXL1	-0.036953
CMPK1	0.14303
TLL2	0.24373
KRTAP25-1	0.47769
PVRIG	0.41255
CCT8	0.2649
PBX2	0.23073
HOXA10	0.078003
TAS1R3	0.35249
MAT2A	-0.10656
FEZ1	0.34221
PSMA5	0.53698
C10orf2	0.4114
DTX3L	-0.24158
API5	0.13134
ALCAM	0.15907
CASD1	0.29502
ZNF664	0.52124
FAM134C	0.26105
PHYHIPL	-0.12997
MICALL1	-0.25025
CSE1L	0.55325
ECT2	0.51687
DCAF13	0.54177
CAPN12	0.41544
MAGT1	0.44811
SPECC1	0.47697
[truncated: 17,114 more rows]

## Sheet: Synthetic lethality CRISPR scre
id	neg|p-value	neg|lfc
HGC6.3	0.019822	-1.5288
GABRG3	0.0003261	-0.79473
ADAR	7.5372e-05	-0.69564
PEX16	0.00037738	-0.6484
HLA-DRB5	0.00013495	-0.6415
ZNF19	0.00078973	-0.60613
GPR149	7.7704e-07	-0.59941
ZDHHC9	0.0027323	-0.59311
USP17L30	0.0051468	-0.58041
PSMD1	0.0020801	-0.55469
ZDBF2	0.0031017	-0.5485
AGGF1	0.027008	-0.54527
ERICH1	0.0047713	-0.52727
FITM1	0.013442	-0.52457
ZNF644	0.0014569	-0.52402
CYB5RL	0.024619	-0.52356
ADSS	0.044167	-0.51648
BCAS1	0.0024863	-0.51436
ATP8B4	0.063317	-0.509
MCCD1	4.6363e-05	-0.50123
ZMYND8	0.0045335	-0.50004
ZNF37A	0.0028587	-0.48745
EFNB2	0.02699	-0.48505
ZMYM3	0.0074375	-0.4847
TBX5	0.0096697	-0.48455
SOCS2	0.009708	-0.47917
GABRA2	0.0048003	-0.47676
2024-09-09	0.0015336	-0.4767
SRPK2	0.04466	-0.47498
EEA1	0.0040414	-0.47429
PSMA6	0.032356	-0.47427
COX7A2	0.024679	-0.47382
CDNF	0.0006338	-0.4726
TP53	0.00011733	-0.472
H2AFB1	0.0017496	-0.47039
ADM5	0.019903	-0.46672
TTC17	0.0044532	-0.45979
POM121L2	0.00682	-0.45891
GSG1	0.0052214	-0.45853
ZMAT3	0.020049	-0.45629
SUPT20H	0.00013443	-0.4554
TMEM156	0.017735	-0.45511
SLC30A5	0.0298	-0.45448
MYLIP	1.4764e-05	-0.45351
NFE4	0.0061995	-0.45131
SCD	0.0073826	-0.45005
SERPINC1	0.00013805	-0.44739
CFC1	0.007537	-0.44479
ADD3	0.0030493	-0.44439
MAP1LC3A	0.0069801	-0.44393
CRIPT	0.1139	-0.4434
AOX1	0.020404	-0.44114
LATS1	0.0010824	-0.43984
KIAA1644	0.021495	-0.43817
CCDC150	0.0044102	-0.43569
RBP7	0.011367	-0.43354
MYEOV2	0.025474	-0.43264
VPS72	0.0068366	-0.4301
ZNF117	0.018188	-0.42766
TRAT1	0.0066268	-0.42738
NEK11	0.00017483	-0.42381
GNPDA2	0.0056695	-0.42352
ALS2	0.027832	-0.42311
BPIFC	0.011495	-0.42231
TAS2R46	0.057957	-0.42197
CREB3L1	0.0039139	-0.42078
COL4A3	0.0052323	-0.42065
TPP2	0.023901	-0.4192
UBE3A	0.01261	-0.41873
MED12	0.009103	-0.41824
ENO1	0.011205	-0.41772
TGDS	0.064345	-0.41571
SLFN12	0.004907	-0.41447
GRIN2D	0.029454	-0.41421
CFLAR	0.005339	-0.41394
ARL13A	0.010179	-0.41385
SNAI1	0.011293	-0.41358
NUDT14	0.00038722	-0.41289
PDZD9	0.0052416	-0.41258
RHOT2	0.021409	-0.41198
CDH19	0.010499	-0.41197
TMEM261	0.0020892	-0.41147
MCOLN2	0.023979	-0.40667
SMC6	0.086325	-0.40479
LRRC40	0.043151	-0.40472
PHOSPHO2	0.0040341	-0.40471
FAM178A	0.03125	-0.40256
C1D	0.049075	-0.4021
FXYD7	0.0079467	-0.39993
ZNF382	0.05419	-0.39904
ZNF397	0.11944	-0.39801
DDR2	0.0018574	-0.39774
UGT8	0.010394	-0.39692
MALT1	0.044299	-0.39624
CCNO	0.0088305	-0.39614
CYB5R4	0.0066061	-0.3947
DCUN1D4	0.021981	-0.39464
HEPACAM2	0.021838	-0.3943
TXN2	0.018915	-0.39382
ZSWIM3	0.0049531	-0.39339
MRPS9	0.016841	-0.39258
KAT6B	0.007711	-0.39193
GOLGB1	0.068189	-0.39062
OR6C76	0.018232	-0.39018
ZNF155	0.048121	-0.38964
CNPY3	0.058122	-0.38948
PLA2G5	0.004664	-0.3894
NR1D2	0.0069433	-0.38925
ARL8A	0.0094397	-0.38864
RBPMS	0.021857	-0.38818
KRT24	0.023217	-0.38813
SRGAP2	0.032174	-0.38573
EPB41	0.023419	-0.38559
NABP2	0.0016046	-0.38535
ZNF548	0.00057941	-0.38447
GRIK3	0.01016	-0.38311
WDR1	0.047301	-0.38292
FBXL5	0.019539	-0.38193
XPA	0.0071542	-0.38161
UBXN8	0.057062	-0.38074
DFNB59	0.045514	-0.38057
SPATA31C1	0.030446	-0.3802
KRTAP16-1	0.026563	-0.37956
SIDT1	0.0099287	-0.37939
RFTN2	0.025877	-0.37938
ARIH1	0.0050857	-0.37903
CYP2A6	0.023871	-0.37752
GOLGA8A	0.0035233	-0.37709
PPP4R4	0.0054488	-0.37632
SPARC	0.016604	-0.37626
TCF21	0.0067527	-0.37564
DNAJB9	0.070026	-0.37563
KCND1	0.009162	-0.37508
TSGA13	0.0022806	-0.37507
CDK10	0.024639	-0.37447
ZNF567	0.009348	-0.37419
E2F3	0.012838	-0.37373
CCDC110	0.0082715	-0.37366
SSX2IP	0.031293	-0.3733
LRIT2	0.065853	-0.37314
PLEKHA6	0.0064978	-0.37297
C1orf115	0.0018061	-0.37266
FBXL15	0.011979	-0.37114
ENPP5	0.030426	-0.37113
MEGF10	0.018383	-0.37109
COA1	0.019251	-0.37065
ANKEF1	0.010849	-0.37015
LRRTM3	0.0067315	-0.36962
WDR37	0.010544	-0.36873
TRPM8	0.0031892	-0.36862
BBC3	0.0056731	-0.36853
EPS8L1	0.032392	-0.36834
LRRC37B	0.065545	-0.3678
DEFB4B	0.020374	-0.36694
ZC3H12A	0.019791	-0.36687
INTU	0.066996	-0.36655
ASCC3	0.001717	-0.36639
INPP5B	0.0018874	-0.36633
TP53TG3D	0.033754	-0.36602
ADAMTS3	0.01878	-0.36562
OSTN	0.0090113	-0.36536
TAS2R31	0.090988	-0.36518
ZNF600	0.043885	-0.36513
CLCF1	0.020335	-0.36445
ZMYND11	0.015178	-0.36442
AFTPH	0.057102	-0.36442
CYLC1	0.065351	-0.3637
EDA	0.0064859	-0.36339
CALML3	0.030432	-0.36228
TAS2R8	0.061367	-0.36218
TRIT1	0.02591	-0.36213
FCN2	0.013638	-0.36209
GPR84	0.012865	-0.36194
DAB2IP	0.096096	-0.36106
DHX16	0.028213	-0.36074
SGK494	0.0051738	-0.36036
DLC1	0.01337	-0.36029
CABIN1	0.018718	-0.35998
PCDHA4	0.019134	-0.35994
ACER2	0.0090128	-0.35973
CETN2	0.059281	-0.3583
NAA35	0.038452	-0.35776
SMN2	0.037897	-0.35674
XAGE2	0.023531	-0.35591
ATP6V0A2	0.007997	-0.35499
PRPH2	0.0079265	-0.35469
CMTM8	0.0011534	-0.35447
KLC4	0.006402	-0.35431
LOXHD1	0.027011	-0.35351
CAB39	0.0034322	-0.35337
NF2	0.0014222	-0.35336
MCTP1	0.14031	-0.35298
YLPM1	0.01238	-0.35166
TADA2B	0.0016294	-0.3506
KIF24	0.030634	-0.35037
BMPR1A	0.0035513	-0.35029
TLR5	0.015683	-0.35022
CEP41	0.055432	-0.35002
DNTT	0.02766	-0.34988
C15orf65	0.036864	-0.34977
C6orf10	0.011595	-0.34907
TMEM63A	0.0078266	-0.34846
HP1BP3	0.034066	-0.3483
RGS16	0.028587	-0.34775
SCN1A	0.073007	-0.34763
ZNF615	0.071015	-0.34739
ACER3	0.0090646	-0.34721
ARHGAP35	0.012949	-0.34702
BRINP2	0.008845	-0.34685
GRINA	0.065837	-0.3465
TOX2	0.015638	-0.34601
UNC80	0.014661	-0.3458
GTPBP4	0.040824	-0.34544
PRR5-ARHGAP8	0.018937	-0.34526
SMIM2	0.012421	-0.34522
HPRT1	0.0013207	-0.34505
ZNF526	0.018681	-0.34465
GLIS3	0.00068664	-0.34405
TRAF2	0.081548	-0.34404
CSGALNACT2	0.037117	-0.34347
SRR	0.048963	-0.34276
MAFF	0.0029432	-0.34273
BZW1	0.0228	-0.34207
MPC2	0.061299	-0.34128
ZNF529	0.00088763	-0.34114
FAM200A	0.026864	-0.34062
MPZL1	0.012958	-0.3405
AK8	0.057818	-0.34048
DEK	0.066457	-0.33995
CUZD1	0.059083	-0.3397
ITGA9	0.013761	-0.33929
PLEKHD1	0.020691	-0.33891
RNF128	0.0042045	-0.33814
KRTAP27-1	0.015046	-0.33811
CHEK2	0.071418	-0.33765
CD101	0.012302	-0.33762
ARPC5L	0.045816	-0.33735
SSX4B	0.0089015	-0.33725
KIAA1024	0.055397	-0.33705
UBAC1	0.085412	-0.33692
ABCA8	0.047781	-0.33684
G6PC	0.013318	-0.33657
DPP4	0.097542	-0.33647
FAM219B	0.049703	-0.33611
CYP39A1	0.074639	-0.33604
C9orf57	0.13535	-0.33583
PDZK1	0.027659	-0.33505
C9orf9	0.07126	-0.33484
DPYSL3	0.018735	-0.3348
KDELC1	0.028406	-0.33411
MRLN	0.050539	-0.33397
CCDC14	0.061644	-0.33324
DYNLL2	0.013797	-0.33212
LIPK	0.013857	-0.33203
AARD	0.013411	-0.33187
NCK1	0.006286	-0.33137
CD3G	0.031945	-0.33125
OGFRL1	0.0013958	-0.33101
MEIG1	0.073994	-0.3305
TMEM114	0.06504	-0.33008
KRT222	0.0012021	-0.33001
RRP8	0.054861	-0.33
STK17A	0.020891	-0.32998
HMGB4	0.033796	-0.32993
ITLN1	0.031459	-0.32974
CLUL1	0.0091237	-0.32898
SH3BP4	0.0024666	-0.32896
DEFB135	0.040253	-0.32762
COL21A1	0.050076	-0.32753
SESTD1	0.0029447	-0.32744
STX17	0.048093	-0.32706
TRIM42	0.036774	-0.32685
TLCD1	0.023903	-0.32674
HOXC10	0.026134	-0.32672
C18orf25	0.040545	-0.32666
FMN2	0.018751	-0.32511
RBKS	0.054726	-0.32507
BET1	0.13851	-0.32492
WIPI1	0.04096	-0.32491
HTR1B	0.084436	-0.32481
KBTBD7	0.022089	-0.32437
DSEL	0.026471	-0.32408
USP17L7	0.0022775	-0.32369
SOHLH1	0.024155	-0.32349
MYH1	0.01234	-0.32309
LMNTD1	0.034463	-0.32285
CNKSR2	0.03046	-0.32221
RPL9	0.061679	-0.32193
SLIT1	0.041087	-0.32175
PCNT	0.015899	-0.3215
BCCIP	0.027718	-0.32138
DYRK3	0.02909	-0.32137
MOB3B	0.069635	-0.3213
SMIM8	0.010607	-0.32126
SRC	0.031959	-0.32102
ARPC1A	0.019809	-0.3209
TXNDC12	0.050041	-0.32011
GPR22	0.081846	-0.31991
VTN	0.00439	-0.31972
NKRF	0.067424	-0.31949
PRKX	0.03186	-0.31897
ANP32A	0.039566	-0.3188
HAAO	0.09012	-0.3187
MBL2	0.015539	-0.31805
ZNF879	0.11856	-0.31734
CATSPERG	0.10275	-0.31733
FAM124A	0.10344	-0.31732
ZNF22	0.052227	-0.3167
LEFTY1	0.047537	-0.31668
MTRR	0.035183	-0.31659
TRIM28	0.024261	-0.31634
ADH1C	0.115	-0.31631
EFHD2	0.012404	-0.31601
SKIV2L2	0.090373	-0.31579
SPDYE2B	0.075597	-0.31542
SPINK2	0.0080291	-0.31523
PTGS2	0.015058	-0.31522
POU5F1	0.028945	-0.31513
SEC16A	0.0074059	-0.31499
TSHB	0.02013	-0.31495
NR6A1	0.040239	-0.3149
FZD9	0.028836	-0.31462
ATP2B1	0.036996	-0.31416
ZNF75D	0.02715	-0.3139
ZNF239	0.063135	-0.31331
PTCD1	0.085411	-0.31327
AP3M1	0.015787	-0.31323
SWAP70	0.030842	-0.31322
LEMD1	0.040697	-0.31312
OPRL1	0.019908	-0.3129
ADIPOR1	0.023813	-0.31287
GPNMB	0.052507	-0.31277
EI24	0.057925	-0.31263
C2orf70	0.082488	-0.31256
FAM227B	0.016336	-0.31197
FUK	0.01368	-0.31185
SKAP2	0.071712	-0.31183
PTGES3L	0.057104	-0.3118
HCFC2	0.030342	-0.31172
ZBTB49	0.035283	-0.31168
SLC35A5	0.0039989	-0.3116
HPGDS	0.072853	-0.31093
RBM20	0.055583	-0.31068
ERI2	0.012321	-0.31045
DERA	0.0089807	-0.31044
MTMR2	0.0090351	-0.3104
VAPB	0.041691	-0.31037
TRIM71	0.01461	-0.31018
VGLL2	0.016101	-0.31018
PRPF8	0.057157	-0.3101
DDX50	0.078553	-0.31
GLYAT	0.062005	-0.30995
AP4E1	0.026115	-0.30968
PIGG	0.040013	-0.30965
RELL2	0.03843	-0.30915
CAV2	0.092331	-0.30906
CLDN22	0.017051	-0.309
CCDC108	0.0013653	-0.30883
GTF2A1L	0.087625	-0.30866
LRFN5	0.031053	-0.30856
TMEM184B	0.0065025	-0.30847
MND1	0.028344	-0.30834
PHF8	0.081798	-0.30831
RANBP2	0.19527	-0.30817
KIRREL	0.0014533	-0.30799
MYO19	0.10758	-0.30737
IFNA8	0.11482	-0.30733
OMG	0.038633	-0.30713
DDX17	0.0050748	-0.30691
SNX31	0.067423	-0.30622
SLBP	0.037776	-0.30606
PRR20D	0.014387	-0.30602
RTN4R	0.03493	-0.30599
SPANXN3	0.061498	-0.30561
PTPRN	0.05167	-0.30498
NFATC2	0.034602	-0.30491
RECQL5	0.034134	-0.30478
GCNT1	0.007926	-0.30473
SPAG16	0.051897	-0.30439
KLHDC8B	0.012823	-0.30409
CDX2	0.0089382	-0.3036
FCRL2	0.010738	-0.30329
PTDSS2	0.03772	-0.3032
TFDP2	0.12702	-0.30314
GATAD2B	0.045735	-0.30293
FOLH1	0.047217	-0.30288
PTPN20	0.081184	-0.30217
SP140L	0.004993	-0.302
DUSP11	0.039567	-0.30182
COG7	0.1085	-0.30182
DACH1	0.025402	-0.3017
LTK	0.080181	-0.30169
PINX1	0.026173	-0.30167
COX15	0.0076427	-0.30139
OSBPL6	0.0058907	-0.30094
USF1	0.020288	-0.3009
OR6C3	0.0018009	-0.30059
C15orf52	0.0684	-0.30016
MERTK	0.033041	-0.30014
C4A	0.033276	-0.29996
MRPS35	0.047768	-0.29976
RC3H1	0.0046775	-0.29972
ACKR3	0.013025	-0.29925
C8orf59	0.13203	-0.29908
SLC22A4	0.031781	-0.29896
CENPB	0.090787	-0.29894
ALB	0.021925	-0.29886
COMMD1	0.045661	-0.2987
RD3	0.02463	-0.29863
GLUD1	0.041993	-0.29808
VIPR2	0.0070428	-0.29805
MCTP2	0.079365	-0.29789
CDK1	0.072697	-0.2975
ACPP	0.021202	-0.29749
RBMY1J	0.053986	-0.29736
SMARCD3	0.12182	-0.29735
MAB21L3	0.0068397	-0.2973
ACSM4	0.09952	-0.29727
ABCC9	0.070984	-0.29668
FANCI	0.016856	-0.29638
TAGLN2	0.054425	-0.29638
HOXB4	0.0027753	-0.29628
OR6X1	0.084327	-0.29624
SELE	0.039886	-0.29609
GTSF1	0.14061	-0.29589
KLRC3	0.017478	-0.29572
TRMT13	0.02684	-0.29517
TUBB	0.015896	-0.29477
LAMB4	0.068163	-0.29449
MRGPRX4	0.021808	-0.29418
DHX58	0.027689	-0.29394
ALDH1A2	0.051727	-0.29379
CYP4A22	0.068378	-0.29375
KIAA0753	0.019778	-0.29356
PACRG	0.10915	-0.29341
CT55	0.18976	-0.29327
FBXL13	0.11207	-0.29322
SENP5	0.012997	-0.29288
LCE1E	0.00036288	-0.2928
KSR1	0.015054	-0.29277
ELMOD1	0.072986	-0.29268
IQCE	0.010491	-0.2921
FAM104B	0.0021014	-0.29178
FAR2	0.046267	-0.29156
PRAC2	0.052798	-0.29141
GGT5	0.28994	-0.29121
C14orf39	0.061957	-0.29118
ACLY	0.085497	-0.29117
GKN1	0.0062927	-0.29091
OR2C3	0.065473	-0.29084
DYX1C1	0.074208	-0.29084
JAG1	0.016036	-0.29074
ATG5	0.18659	-0.29029
OR11A1	0.0014046	-0.29026
BHLHE40	0.013401	-0.29021
YTHDF1	0.017216	-0.29008
TEK	0.13458	-0.29004
IL1R1	0.024576	-0.28987
RPS4Y1	0.04676	-0.28962
ANKRD23	0.0046133	-0.28945
CLLU1OS	0.006631	-0.28944
ARFIP1	0.081358	-0.28934
CLEC5A	0.04038	-0.28933
CALML5	0.052417	-0.28917
TAOK1	0.0032685	-0.28916
AOC2	0.013125	-0.2889
TSC1	0.045638	-0.28845
MS4A4A	0.056335	-0.28845
LRRC34	0.050368	-0.28841
DNAJB2	0.023234	-0.28836
C16orf82	0.13749	-0.2882
KLHL6	0.0079783	-0.28806
UGT3A1	0.019941	-0.28805
GNG11	0.077599	-0.28801
MTA3	0.054627	-0.28798
CLN5	0.051273	-0.28751
FN3KRP	0.05906	-0.28747
DMRTA1	0.016984	-0.28735
PTPN14	0.015838	-0.28734
TPSG1	0.077064	-0.28711
OMD	0.0091455	-0.28692
MAGEF1	0.039905	-0.28666
EYA2	0.03314	-0.28625
GGCX	0.0063264	-0.28606
PTGER4	0.013584	-0.28606
MAGEC3	0.066157	-0.286
NAP1L3	0.037476	-0.28566
MAPKAPK5	0.058615	-0.28556
ALS2CR11	0.019285	-0.28555
TNFRSF9	0.030932	-0.28539
CNGA4	0.057437	-0.28536
ARHGAP36	0.054958	-0.28524
NKIRAS1	0.024389	-0.2852
CD96	0.049387	-0.28512
ABCB8	0.020759	-0.28498
RNF31	0.029858	-0.28493
SPPL3	0.037995	-0.28458
RBM12	0.071179	-0.28452
CTSV	0.10146	-0.28448
SLC26A9	0.015282	-0.28425
LGR5	0.036196	-0.28414
CASK	0.022386	-0.28382
SMKR1	0.044207	-0.28381
ITGB3BP	0.060303	-0.28361
PXT1	0.01009	-0.28316
FPGT-TNNI3K	0.04741	-0.28313
ARAP3	0.016514	-0.28308
RNF145	0.070328	-0.283
C17orf112	0.046324	-0.28288
TARSL2	0.0027608	-0.28277
PEG10	0.013226	-0.28273
CRACR2B	0.054125	-0.28265
USP2	0.0073443	-0.28263
CCDC42	0.24846	-0.28262
S100A7	0.052237	-0.28254
C6orf48	0.011156	-0.28245
DHRS12	0.022653	-0.28238
LGALS16	0.085146	-0.28227
KLK12	0.033142	-0.28174
CERS4	0.032581	-0.28152
HSPA1A	0.0568	-0.2815
SLC15A5	0.19213	-0.2814
S100A10	0.16613	-0.28133
MYH13	0.18416	-0.28131
SUSD3	0.0038145	-0.28125
PEX11B	0.0091434	-0.28096
FABP5	0.044055	-0.28096
FKTN	0.0025774	-0.28092
BRIP1	0.11455	-0.28074
A1CF	0.073783	-0.28067
TTR	0.0089947	-0.28063
FAM134A	0.034002	-0.28062
GJA3	0.0019071	-0.28044
MUC1	0.095077	-0.28027
CHAC2	0.01568	-0.28021
RAB22A	0.057526	-0.28019
LRRC58	0.077351	-0.28017
PTPDC1	0.25968	-0.28017
YBX2	0.0058917	-0.28004
EPSTI1	0.20603	-0.27992
SGK2	0.024198	-0.27981
PPEF1	0.16146	-0.27974
DEFB127	0.066281	-0.27966
CLCN5	0.047512	-0.27961
HHLA2	0.16658	-0.27934
RRM2	0.014317	-0.27899
MMP14	0.040277	-0.27887
PARG	0.058369	-0.27876
SPANXN1	0.089669	-0.27867
TRHDE	0.004003	-0.27857
CXorf40A	0.12521	-0.27856
HECW1	0.18336	-0.2785
TRIM41	0.081338	-0.27839
LRRC36	0.1554	-0.27832
FAM47A	0.069719	-0.27811
PSAP	0.085798	-0.27809
TMEM2	0.10327	-0.27808
NSDHL	0.029157	-0.27786
HR	0.065599	-0.27768
MSLN	0.0019532	-0.27745
SGCG	0.045674	-0.27735
MEP1B	0.16522	-0.27728
GSTT2B	0.010737	-0.27718
FMO5	0.10941	-0.27718
C1GALT1C1	0.0326	-0.27622
ZNF174	0.075463	-0.27577
ASB3	0.073553	-0.27561
EMID1	0.087635	-0.27555
HSPA1B	0.026807	-0.27551
RALBP1	0.038196	-0.27538
TMEM57	0.062282	-0.27527
TOB2	0.074867	-0.27523
CAPNS2	0.014285	-0.27515
MORC4	0.015964	-0.27483
HSPH1	0.037405	-0.27479
SLFN5	0.075837	-0.27471
ELOVL6	0.063785	-0.27456
OR2H1	0.10053	-0.27454
PRKCD	0.005007	-0.27435
OTUD4	0.032845	-0.27429
LALBA	0.035348	-0.27426
IL21	0.25445	-0.27402
STK40	0.0042838	-0.27401
C11orf73	0.089985	-0.27401
MYO5C	0.045275	-0.274
GBP3	0.028344	-0.27394
CUL3	0.021588	-0.27376
ATXN1	0.019378	-0.27369
TSR2	0.10912	-0.27369
PTCD2	0.0091993	-0.27336
CLEC4D	0.092183	-0.27302
PIAS2	0.019888	-0.27295
OR4C16	0.090415	-0.2728
L3MBTL2	0.036117	-0.27278
WDR82	0.12277	-0.27267
MVK	0.10048	-0.27262
ZNF813	0.044694	-0.27254
BMX	0.052693	-0.27248
H2AFY2	0.0664	-0.27228
ZNF330	0.014245	-0.27201
GCGR	0.097556	-0.27199
BTLA	0.048441	-0.27189
ANKRD65	0.027025	-0.27181
RAP1B	0.0071619	-0.27177
PKNOX2	0.06975	-0.27174
ZNF716	0.20635	-0.27154
STEAP4	0.074979	-0.2713
NRG4	0.052803	-0.27124
GLRX2	0.055608	-0.27119
MYL12A	0.25011	-0.27115
SLC7A14	0.011213	-0.27107
ADAM9	0.091805	-0.27104
C21orf62	0.084587	-0.27097
TSPAN13	0.013862	-0.27083
PHF12	0.044746	-0.27077
NR3C2	0.0091154	-0.2705
ITIH3	0.027115	-0.2703
TTC12	0.05067	-0.26999
TP53TG3B	0.065885	-0.26992
GMIP	0.02936	-0.26983
SNX32	0.070479	-0.26963
POLR3C	0.087732	-0.2696
PAQR9	0.049816	-0.26917
RERGL	0.021518	-0.26912
CPNE5	0.0084368	-0.26894
S100A7L2	0.022485	-0.26867
LYRM5	0.061618	-0.26867
C6orf203	0.043915	-0.26844
KRTAP4-6	0.037206	-0.26841
ARHGAP19	0.080373	-0.26819
TUBAL3	0.031341	-0.26813
RMND5A	0.003558	-0.26778
ARHGAP15	0.049807	-0.26749
LGI3	0.033897	-0.26733
AKAP8L	0.057358	-0.26727
RHOXF1	0.010312	-0.26716
NCOA7	0.019961	-0.26698
OR2G3	0.059396	-0.26692
KRT27	0.018894	-0.2667
P2RX1	0.050609	-0.26654
CRABP1	0.043029	-0.26652
SYCP3	0.089476	-0.26624
AKR7A3	0.042214	-0.26622
GTF2H2	0.097884	-0.2662
PACS2	0.046901	-0.26609
LZTS1	0.032919	-0.266
MYDGF	0.068632	-0.26579
SPACA5B	0.033426	-0.26576
PCDHGA4	0.09577	-0.26537
ZNF749	0.0090968	-0.26519
STX6	0.031379	-0.26496
RAB13	0.081997	-0.26496
PSMC3IP	0.20878	-0.2649
ZPBP	0.037081	-0.26488
C21orf91	0.10416	-0.26485
HM13	0.062341	-0.26454
ZNF236	0.02365	-0.26448
TTLL1	0.05712	-0.26428
GDAP1	0.083692	-0.26415
GTSCR1	0.13753	-0.26409
FIGNL1	0.0089517	-0.26393
PAK2	0.095153	-0.26384
CWF19L2	0.14691	-0.26382
SARNP	0.037524	-0.26357
SUB1	0.034746	-0.26342
DNAJC5	0.049191	-0.26336
NLRC4	0.037008	-0.26331
CLDN15	0.042652	-0.26331
SERP2	0.019113	-0.26327
ARHGAP27	0.075825	-0.26326
SCARF2	0.056379	-0.26312
CAPZA1	0.087381	-0.26309
TMED10	0.050609	-0.26295
DCK	0.028869	-0.26286
AQP5	0.060637	-0.2628
FAM227A	0.085218	-0.26273
AKAP11	0.055595	-0.26272
APOD	0.076751	-0.2627
BLNK	0.13234	-0.26262
ABCC2	0.11354	-0.26251
EPS15L1	0.0084233	-0.26247
NKAIN2	0.0025702	-0.26245
ATP6V0E1	0.053498	-0.26245
ITIH2	0.046114	-0.26199
EDA2R	0.0070402	-0.26195
LGALS7	0.03018	-0.26194
GAA	0.063879	-0.26188
TMEM101	0.0065465	-0.26171
ZNF845	0.090787	-0.26167
SLC44A1	0.047966	-0.26163
SAMD10	0.04741	-0.2614
P2RX4	0.026108	-0.26129
COX20	0.10005	-0.26117
ENTPD5	0.16867	-0.26116
C10orf126	0.2576	-0.26094
C7orf25	0.053464	-0.2608
KCNK15	0.024701	-0.26072
HARBI1	0.07591	-0.26067
KCNIP4	0.0081633	-0.26066
CEP162	0.25606	-0.26066
CCNYL1	0.12077	-0.26061
C1orf43	0.094581	-0.26052
BRS3	0.090895	-0.26012
TIMM44	0.074476	-0.26006
SPRY2	0.08492	-0.25988
GDI1	0.062933	-0.25986
GRXCR1	0.051365	-0.25982
LYSMD4	0.088114	-0.25974
LINGO3	0.14023	-0.25956
FGGY	0.019656	-0.25948
TBP	0.13786	-0.25929
PCM1	0.079717	-0.25926
SP110	0.27925	-0.25918
ANPEP	0.039136	-0.25907
CCNJ	0.32095	-0.25891
UBE2D1	0.11434	-0.25885
HLA-DRA	0.081663	-0.25861
ZNF778	0.12494	-0.25856
RGN	0.017272	-0.25852
METTL4	0.041143	-0.25819
ACHE	0.17973	-0.25816
CFTR	0.038216	-0.25792
KRT71	0.028162	-0.2579
NRTN	0.068496	-0.25775
PVALB	0.0057115	-0.2577
RIMS4	0.089765	-0.25757
CEP55	0.0051453	-0.2574
FHL5	0.043239	-0.25733
NUDT15	0.085249	-0.25733
SWI5	0.046204	-0.25692
PCNP	0.087333	-0.25675
ZNF479	0.10994	-0.25674
SH3D19	0.057114	-0.25657
RHBDF1	0.02869	-0.2564
CAPZA3	0.077056	-0.25638
C6orf136	0.054402	-0.25636
MSH6	0.036016	-0.25615
MED14	0.088841	-0.25601
TSPY3	0.044855	-0.25595
ZNF440	0.056652	-0.25587
OR56B4	0.012916	-0.2557
KLF6	0.10884	-0.2556
TNFAIP3	0.0045236	-0.25554
ELSPBP1	0.096427	-0.25528
MPZL2	0.0592	-0.25521
CYP24A1	0.12021	-0.25519
CYSLTR1	0.056905	-0.25516
SUMO3	0.023066	-0.25513
PRKAG3	0.10541	-0.25483
TCP10L	0.090426	-0.25447
N4BP2L1	0.037214	-0.25441
AP4S1	0.15161	-0.25422
GNB1	0.033111	-0.25407
TTC29	0.054977	-0.25402
MOSPD1	0.00258	-0.25398
CCDC63	0.088175	-0.25394
FAM129A	0.050059	-0.25383
GPR21	0.14359	-0.2538
TMEM199	0.062009	-0.2537
SNCAIP	0.022174	-0.25361
VPS13B	0.056328	-0.25356
FAM20C	0.02045	-0.25352
TAF6L	0.022262	-0.25352
ZNF274	0.04283	-0.25339
HTR6	0.087935	-0.25336
GRIA1	0.067786	-0.25322
ACSL1	0.077927	-0.25309
DICER1	0.076285	-0.25303
SERPINA1	0.031007	-0.25293
HERC3	0.040312	-0.25293
OLFML3	0.1091	-0.25292
ELOVL2	0.077922	-0.2527
SYN3	0.059482	-0.25248
ZNF385B	0.082624	-0.25244
BCAR1	0.053355	-0.25241
NDST4	0.13834	-0.25228
PUS7	0.087091	-0.2522
TRADD	0.040893	-0.25202
TBC1D32	0.058429	-0.2519
UTY	0.025944	-0.25187
ZNF512B	0.20149	-0.25167
NEURL1	0.020117	-0.25166
HFE2	0.17714	-0.25165
TCEAL1	0.070525	-0.25144
CSE1L	0.25224	-0.25142
QTRTD1	0.048133	-0.25124
NODAL	0.073747	-0.25124
C1orf87	0.13425	-0.25118
IKBKAP	0.13848	-0.25117
HPCAL4	0.028683	-0.25115
CCDC24	0.1798	-0.25096
LGR4	0.017739	-0.25092
SLC35B3	0.18673	-0.25091
ARL14EP	0.080093	-0.25078
TM9SF4	0.006058	-0.25049
OTUB2	0.099389	-0.25039
MPP5	0.247	-0.25031
PTGS1	0.11367	-0.25027
TGM1	0.035254	-0.25026
ADAM7	0.036516	-0.25021
OTOP2	0.091702	-0.25011
SUN2	0.06337	-0.25009
OTOGL	0.087603	-0.25003
MGEA5	0.16818	-0.25
BAG6	0.018958	-0.24998
DSN1	0.022075	-0.24979
ZNF460	0.070996	-0.24972
C1orf137	0.12735	-0.24968
ZP4	0.09434	-0.24955
STON1	0.061522	-0.24953
TRMT11	0.11249	-0.24932
DNAI1	0.078351	-0.24931
NEIL3	0.090023	-0.24915
ASB7	0.06714	-0.2491
LDHA	0.14663	-0.24909
IMPAD1	0.033604	-0.24908
ANO4	0.080039	-0.24886
SOHLH2	0.15508	-0.24861
SCGB1D2	0.024454	-0.24859
LYPD6B	0.39608	-0.24849
SMG9	0.19395	-0.24838
LGALS7B	0.0027758	-0.24833
RYR3	0.1791	-0.24804
NYNRIN	0.0011876	-0.24802
TDRP	0.036399	-0.24798
TSPAN14	0.095772	-0.24796
CYB5D2	0.051537	-0.24793
PPA2	0.1373	-0.24778
CCDC80	0.090619	-0.24765
C1orf141	0.073307	-0.24759
ZNF219	0.11602	-0.24757
HPCAL1	0.063388	-0.2475
SPTLC2	0.026727	-0.24724
ZNF91	0.061748	-0.24705
GDF2	0.020876	-0.24687
PAK1	0.10175	-0.24684
RPP25	0.013611	-0.24671
PBDC1	0.064147	-0.24668
UGT2B28	0.067309	-0.24667
FAM105A	0.077812	-0.24667
VEGFA	0.068973	-0.24663
VCAN	0.14208	-0.24653
OR5L1	0.050736	-0.24649
CDK15	0.097632	-0.24649
LY96	0.10063	-0.24642
UCK2	0.037196	-0.24641
SPNS1	0.023785	-0.24635
DNAJC15	0.08593	-0.24621
MKX	0.082156	-0.24616
DGKK	0.12485	-0.24611
DIO1	0.056236	-0.24608
TIMM17B	0.061236	-0.24598
CCDC173	0.012654	-0.2459
OR1N1	0.018643	-0.24578
TFEC	0.0153	-0.24564
POLR1B	0.0085456	-0.24553
MLN	0.11512	-0.24552
HBM	0.073778	-0.24543
RCOR3	0.14882	-0.2453
CNP	0.081931	-0.24524
MBD4	0.046944	-0.24521
ZKSCAN3	0.043099	-0.2452
NLGN1	0.027969	-0.24499
PPIP5K1	0.048656	-0.24499
DPY19L2	0.039071	-0.24496
ART3	0.084702	-0.24475
C6orf163	0.052232	-0.24467
PTCHD4	0.20998	-0.24442
BRDT	0.019522	-0.24433
TRMT10A	0.0096858	-0.24426
LMBR1	0.07944	-0.24388
GPR82	0.065782	-0.24384
OR1A2	0.086752	-0.24384
ENTPD2	0.098842	-0.24367
DENND4B	0.079225	-0.24366
MID1	0.013079	-0.24362
C9orf171	0.17596	-0.24354
PLOD2	0.16457	-0.24352
HTRA3	0.014225	-0.24331
C18orf32	0.1615	-0.24326
DMRTB1	0.032799	-0.24312
EPHB2	0.065056	-0.24301
BPIFB1	0.10567	-0.243
DYNC2H1	0.061791	-0.24278
HIST1H2AB	0.030571	-0.24269
SAMD13	0.08524	-0.24255
HIST1H1E	0.059103	-0.24252
LRRC3	0.15858	-0.24248
ZNF383	0.11355	-0.24246
DIP2A	0.22911	-0.24245
AADACL4	0.071077	-0.24242
CNIH3	0.026981	-0.2422
TUBA8	0.061596	-0.24201
PLXNB2	0.028911	-0.24197
PM20D1	0.10098	-0.24194
OR5B3	0.28327	-0.24184
MARS2	0.032647	-0.24182
PHTF1	0.069965	-0.24182
CAGE1	0.045047	-0.24181
SLC2A8	0.061605	-0.24179
NDUFAF1	0.50516	-0.24177
SERPINI1	0.23719	-0.24167
BCAT1	0.040421	-0.24164
ASPN	0.17617	-0.24146
TMX4	0.080026	-0.24131
MXD4	0.042252	-0.24129
SLC25A30	0.0079447	-0.24124
LECT2	0.0053219	-0.24117
RAB39B	0.17294	-0.24116
WDR75	0.12466	-0.24105
GATA1	0.10082	-0.24097
RSAD2	0.2445	-0.24097
C15orf41	0.03924	-0.24096
CASP3	0.29936	-0.24095
RB1CC1	0.075835	-0.24085
CPSF7	0.17605	-0.24076
CD68	0.024935	-0.24075
LRRK2	0.10381	-0.24071
FAM69A	0.25364	-0.24071
MED31	0.035662	-0.24067
PREP	0.089192	-0.24064
ORC5	0.26101	-0.24064
TRPC5OS	0.18855	-0.24061
MRPL30	0.20415	-0.24046
AKR1E2	0.078328	-0.24044
MYCBPAP	0.16189	-0.24042
DEFB121	0.089343	-0.24031
OR5M1	0.094868	-0.24027
AMELY	0.0025966	-0.2402
CYFIP2	0.092401	-0.24015
DSC1	0.15079	-0.24011
TRHR	0.03471	-0.24
PDE8A	0.16783	-0.24
CSNK1G2	0.086556	-0.23996
KLHL9	0.1142	-0.23992
MCF2	0.035739	-0.23989
NBPF20	0.27435	-0.23988
SH2D6	0.06912	-0.23981
KRT19	0.0067895	-0.23974
NAA60	0.03905	-0.23965
PKD2L1	0.10838	-0.23963
SF3B1	0.11566	-0.23961
RNF115	0.18304	-0.23957
ZCCHC14	0.08378	-0.23955
DLEU7	0.062902	-0.23946
KRT81	0.074575	-0.23944
VENTX	0.06417	-0.23942
OR10Z1	0.13705	-0.2392
GK2	0.075785	-0.23913
ANXA10	0.0049997	-0.23911
ANKRD34A	0.078717	-0.23902
TAS2R43	0.0054437	-0.23893
PRSS48	0.064852	-0.23893
BFAR	0.043176	-0.23875
UBE2J2	0.16277	-0.23872
HIST1H2BL	0.30546	-0.23849
C12orf71	0.032469	-0.23847
LMTK2	0.14828	-0.23846
CREBL2	0.060081	-0.23842
TRIB1	0.2081	-0.23826
SNTG1	0.047263	-0.23819
TMC4	0.041758	-0.23818
NAP1L2	0.22057	-0.23812
SATL1	0.33162	-0.238
TMEM180	0.095691	-0.23798
RAI1	0.055523	-0.23795
KRTAP6-1	0.079571	-0.23793
TMEM61	0.03622	-0.23791
APBB3	0.058142	-0.2379
PITHD1	0.040381	-0.23782
ASS1	0.07599	-0.23782
SLC25A17	0.067663	-0.23779
DPH1	0.15369	-0.23772
GAS2L1	0.069326	-0.23748
PROX2	0.03941	-0.23731
APOL6	0.11103	-0.23724
DPH2	0.067582	-0.23712
MLYCD	0.042298	-0.23692
PDCD10	0.16483	-0.23684
UNC119B	0.0052028	-0.23658
PIGF	0.2376	-0.23652
CCDC77	0.12756	-0.23646
PUS7L	0.049947	-0.23638
ZDHHC14	0.11379	-0.23637
BIRC2	0.04956	-0.2362
CYP4X1	0.10586	-0.23606
FOXA1	0.073805	-0.23601
CIZ1	0.067706	-0.23587
LMAN2	0.05984	-0.23572
VPS33B	0.070555	-0.23571
KIAA1257	0.067014	-0.2356
BLZF1	0.092444	-0.23556
PIGY	0.07648	-0.23554
ZMPSTE24	0.12698	-0.23539
C17orf104	0.18049	-0.23535
POLR3F	0.21336	-0.23535
SCAPER	0.26824	-0.23529
FABP2	0.086504	-0.23528
UQCR10	0.0085653	-0.23508
FAM210A	0.17858	-0.23503
ST6GALNAC1	0.29603	-0.23503
ZDHHC8	0.045997	-0.23501
EPT1	0.046806	-0.2347
DES	0.088594	-0.23467
MAPK1IP1L	0.19825	-0.23462
DNAJA4	0.0036844	-0.23461
ASB16	0.072493	-0.23461
PCDHB16	0.068249	-0.23455
SLURP1	0.04554	-0.23451
MCL1	0.35032	-0.23446
KIAA1467	0.15153	-0.23426
PRR16	0.0473	-0.23425
ADSSL1	0.068886	-0.23419
OSER1	0.27471	-0.23405
COLGALT2	0.016562	-0.23398
TRIP4	0.030722	-0.23395
DVL1	0.063703	-0.2339
OR4M2	0.10333	-0.23376
ZNF277	0.039179	-0.23361
MUTYH	0.063165	-0.23358
GABRA4	0.25046	-0.23358
CPE	0.19507	-0.23354
SSTR2	0.061186	-0.23348
IFT20	0.052816	-0.23346
MAST1	0.042839	-0.23337
ABCA5	0.26509	-0.2331
PPP1R15B	0.26311	-0.23279
C22orf39	0.056352	-0.23276
ZBED9	0.073445	-0.23267
HIBCH	0.092503	-0.23267
ZNF582	0.052846	-0.23264
APLN	0.06406	-0.23263
RNF151	0.14566	-0.23257
FAM208B	0.070362	-0.23251
LRP4	0.21464	-0.23243
LCA5	0.071624	-0.23208
COL2A1	0.13501	-0.23203
ANKRD2	0.03463	-0.232
CNGB3	0.18181	-0.2319
PBX3	0.046563	-0.2318
RSC1A1	0.063605	-0.23174
RABGEF1	0.045979	-0.23145
MED17	0.13312	-0.23131
C9orf91	0.15791	-0.23121
ADCY6	0.084012	-0.23116
FAM26D	0.13977	-0.23103
TRAPPC3	0.0049526	-0.23102
KCTD1	0.042581	-0.23097
CFAP52	0.0092931	-0.23095
LYZL1	0.031624	-0.23082
VPS36	0.16661	-0.23081
LY75	0.20598	-0.23081
ANKRD16	0.028962	-0.23077
SIGLEC11	0.013593	-0.23068
SLC36A2	0.06233	-0.23056
SIGLEC14	0.0034135	-0.23053
REL	0.065793	-0.23048
PRRC2C	0.076786	-0.23048
P2RY6	0.094439	-0.23035
FLJ44635	0.046633	-0.23026
SSMEM1	0.15443	-0.23024
HTR3B	0.27629	-0.23005
MTRNR2L7	0.16594	-0.23004
SEC14L3	0.013574	-0.23003
ZNF84	0.11894	-0.22989
EHBP1L1	0.048897	-0.22984
MRPS2	0.056542	-0.22984
FAM73A	0.27834	-0.22969
IFNL3	0.091069	-0.22958
TMEM241	0.048394	-0.2295
CBX4	0.14749	-0.22941
HIST1H2AM	0.079278	-0.22938
ADGRG7	0.023981	-0.22937
PFDN6	0.10236	-0.22926
TMEM50A	0.045162	-0.22925
OR1L4	0.13747	-0.22919
NMNAT1	0.25335	-0.22914
DUSP8	0.10778	-0.22912
SLC52A3	0.035763	-0.22908
MZT2B	0.079398	-0.22897
ZNF658	0.062869	-0.22895
RICTOR	0.029814	-0.22883
NT5C	0.075714	-0.22874
UBR5	0.054445	-0.22863
FAM131B	0.060253	-0.22847
CLDN24	0.28403	-0.22847
CRYL1	0.11332	-0.22843
HPR	0.039199	-0.22838
NUSAP1	0.070878	-0.22833
SGSM3	0.052819	-0.22821
PVR	0.038187	-0.22817
TIMM21	0.063002	-0.2281
DCP2	0.11757	-0.22781
COQ9	0.052792	-0.22771
NEUROG2	0.1061	-0.2277
ADTRP	0.16443	-0.22748
TRIM14	0.15934	-0.22743
IRGQ	0.023855	-0.22734
COG8	0.25326	-0.22734
HMGN1	0.064065	-0.22729
TEP1	0.010844	-0.22725
PIWIL4	0.044465	-0.22724
NEGR1	0.031732	-0.22715
ARRDC3	0.068366	-0.22714
MYH7B	0.11754	-0.22711
ITGB4	0.027764	-0.22697
C6orf47	0.067153	-0.22693
P2RY11	0.079816	-0.22692
ATP11AUN	0.043338	-0.2269
TMEM175	0.03725	-0.22679
GAS2L3	0.08024	-0.22675
MAP1LC3B2	0.60548	-0.22665
DESI1	0.030865	-0.22652
HSPA8	0.084019	-0.22647
RNF208	0.054752	-0.22645
BCAP29	0.13683	-0.22645
RARG	0.083798	-0.22624
ODF3L1	0.041896	-0.22611
TCF7	0.080589	-0.22609
NPFF	0.12479	-0.22601
ATXN7	0.083353	-0.22589
FAM111B	0.086533	-0.22589
CLCN3	0.012948	-0.22582
GIPR	0.14249	-0.22581
CPA3	0.053137	-0.22572
SCAMP1	0.17978	-0.22562
TMEM174	0.034081	-0.22559
SHANK3	0.17737	-0.22541
CSN3	0.081372	-0.22536
MRPS23	0.017205	-0.22531
KLF5	0.080292	-0.2252
ZNF783	0.093935	-0.2252
CDKN2C	0.17775	-0.2252
CCDC81	0.06257	-0.22519
CABYR	0.21655	-0.22509
ZRANB3	0.084627	-0.22506
TNKS2	0.061156	-0.22502
CSNK1G3	0.08789	-0.22497
TMEM247	0.083834	-0.2248
A1BG	0.019175	-0.22478
ZCCHC12	0.18412	-0.22468
VWA5B2	0.14216	-0.22467
NCL	0.23591	-0.22467
SLK	0.078655	-0.22458
LOC149373	0.053899	-0.22448
ENTPD6	0.033566	-0.22445
ESD	0.064447	-0.22444
APOH	0.055649	-0.22439
KLF17	0.04121	-0.22438
SMARCAD1	0.090002	-0.22419
STRC	0.14859	-0.22405
GPR158	0.16646	-0.22394
CCL8	0.1521	-0.2239
THAP9	0.081704	-0.22388
PROKR2	0.16475	-0.22388
FTSJ2	0.061647	-0.22374
ANKRD61	0.026234	-0.22364
C9orf142	0.053868	-0.22363
ZNF235	0.11807	-0.22361
EME2	0.13075	-0.22341
AFAP1L1	0.10601	-0.2233
ERP44	0.072333	-0.22318
C5orf51	0.17619	-0.22305
PLA2G4A	0.067202	-0.22301
PCDHB6	0.09037	-0.22301
FAF2	0.062127	-0.223
SCN5A	0.15829	-0.223
TMEM126B	0.48182	-0.22293
LYSMD1	0.047677	-0.22292
ERAL1	0.22409	-0.22278
C2CD2	0.082824	-0.22263
RLN1	0.069308	-0.22254
UBE2N	0.18914	-0.22253
GIGYF2	0.014741	-0.22236
ADGRA1	0.075238	-0.22234
ULK1	0.084229	-0.2223
R3HDM4	0.080885	-0.22214
FAM83C	0.18326	-0.2221
RAB4B	0.18947	-0.22194
ADGRF1	0.066076	-0.22191
HDAC10	0.064745	-0.22188
FSHB	0.034019	-0.2218
LCE2A	0.068534	-0.22179
ZNF200	0.1305	-0.22154
PLXND1	0.14355	-0.22146
SLMAP	0.23472	-0.22144
SMAP1	0.0056545	-0.22141
APAF1	0.21984	-0.22132
C1orf210	0.23041	-0.22132
C9orf89	0.20265	-0.22129
MTPN	0.12111	-0.22128
MFNG	0.028192	-0.22124
ZNF320	0.26992	-0.22119
ECD	0.21769	-0.22117
RAB2B	0.25758	-0.2211
FOXO4	0.11412	-0.22101
ANKRA2	0.29555	-0.22084
IKBKB	0.16921	-0.2208
DDC	0.037452	-0.22069
C15orf26	0.093231	-0.22068
ADAM33	0.012598	-0.22064
DCDC2B	0.14193	-0.22064
LRMP	0.13491	-0.22059
KCTD10	0.084268	-0.22058
DNAJC22	0.087449	-0.22058
C21orf2	0.22781	-0.22056
HIPK3	0.26982	-0.22052
LRRC18	0.11454	-0.22051
MAP2K3	0.08061	-0.22048
SSH2	0.056644	-0.22043
GABRG1	0.035858	-0.22034
OR56A4	0.11897	-0.22026
PAIP2	0.16922	-0.22004
RBM34	0.082351	-0.21999
C12orf75	0.085206	-0.21993
TEAD2	0.098943	-0.21992
SIGLEC10	0.094282	-0.21991
AFF2	0.089692	-0.21978
LAMA4	0.0868	-0.21976
FXYD6	0.048475	-0.21967
TPRG1	0.10455	-0.21959
DHRS3	0.0095863	-0.21958
C17orf70	0.032202	-0.21957
ERF	0.05488	-0.21947
PRDM16	0.055957	-0.21946
ABCD4	0.1561	-0.21943
WDR91	0.079006	-0.2194
CIR1	0.26506	-0.21936
SAGE1	0.030313	-0.21929
PADI3	0.10923	-0.21917
LRCH1	0.059261	-0.21911
C2orf69	0.026244	-0.21887
DZIP3	0.15728	-0.21887
MIB1	0.1422	-0.21879
LCE3E	0.095891	-0.21871
TNIP1	0.16214	-0.2186
TAF12	0.22449	-0.21855
KLRB1	0.10697	-0.21854
CHMP6	0.21199	-0.21845
AGMO	0.063088	-0.21844
AP3B1	0.045626	-0.21837
SZRD1	0.15862	-0.2183
IGFBP4	0.13677	-0.21812
METTL12	0.12406	-0.21808
CT45A1	0.19964	-0.21803
HHIPL1	0.040682	-0.21799
CALN1	0.037755	-0.21794
PABPC4	0.082572	-0.2179
STIL	0.20433	-0.21782
WIBG	0.059324	-0.21781
PAK3	0.058206	-0.21778
OLFM2	0.24462	-0.21775
SMARCA1	0.12329	-0.21771
DAPP1	0.077941	-0.21766
IQCF6	0.13558	-0.21752
C5orf67	0.058333	-0.21748
PPRC1	0.090118	-0.21747
OR14A16	0.30498	-0.21746
P4HA3	0.086852	-0.21722
BCS1L	0.18362	-0.2172
HHIP	0.071518	-0.21719
DNAJC19	0.19333	-0.21716
RFX4	0.085611	-0.21714
COLEC10	0.076021	-0.2171
DDIT4L	0.042603	-0.21707
C10orf107	0.14955	-0.21705
SAMD7	0.27574	-0.21704
UQCC1	0.063591	-0.21702
KCTD7	0.12442	-0.21701
PRORY	0.071575	-0.21689
TEX26	0.13532	-0.21689
NGFRAP1	0.085331	-0.21678
KIAA0020	0.12933	-0.21673
FBXO36	0.086042	-0.2166
IFNA6	0.088114	-0.21653
ANKRD13C	0.0012875	-0.21641
ELK4	0.091501	-0.21639
SUFU	0.19448	-0.21622
MRPS18C	0.057592	-0.21614
NCK2	0.1077	-0.21612
UNK	0.10054	-0.21607
SPRED2	0.048253	-0.21605
BLOC1S4	0.090658	-0.21602
OR8D4	0.15814	-0.21589
C1QTNF9	0.03569	-0.21583
TXNDC8	0.098174	-0.21581
PRAMEF11	0.12102	-0.21575
DNAL4	0.13487	-0.21564
CCDC130	0.099644	-0.21561
LPP	0.1941	-0.21559
CYP4F11	0.23089	-0.21556
DYDC2	0.0048117	-0.21555
GIMAP6	0.01646	-0.21555
ZNF705A	0.081679	-0.21554
UGGT1	0.22991	-0.21544
NR1H4	0.55985	-0.21539
MRGPRX1	0.25947	-0.21535
LMX1A	0.052668	-0.21534
PLCB3	0.23843	-0.21534
ABLIM1	0.21529	-0.21531
PKD1L2	0.069794	-0.21527
HMGCS2	0.045053	-0.21521
ECEL1	0.035674	-0.21512
GOLGA2	0.12583	-0.21511
C2orf47	0.020663	-0.2151
ARVCF	0.01142	-0.21508
FZD5	0.037893	-0.21506
MAMSTR	0.043833	-0.21479
PKP2	0.0083275	-0.21478
SLC25A18	0.087774	-0.21474
SCO2	0.14474	-0.21472
PDE7A	0.24131	-0.21471
INPP4A	0.061868	-0.2147
MAGEA12	0.1247	-0.21457
MAPK8	0.19375	-0.21456
PIP	0.073229	-0.21438
TEF	0.021881	-0.21436
CEP295NL	0.0039284	-0.21433
ZNF439	0.28049	-0.21431
PAM	0.063111	-0.21417
MSANTD4	0.057139	-0.21412
UBE3C	0.069121	-0.21406
SMIM18	0.20485	-0.21405
SELT	0.31611	-0.214
NUF2	0.15955	-0.21395
CDY2A	0.091082	-0.2137
MCUR1	0.022785	-0.21368
WISP2	0.06958	-0.2136
DNPEP	0.19173	-0.2135
SLC25A52	0.054734	-0.21347
CATSPERB	0.18693	-0.21341
SYDE2	0.077275	-0.21339
MOSPD2	0.31348	-0.21339
CIRBP	0.31453	-0.2133
SRI	0.17825	-0.21324
AP2B1	0.28175	-0.21324
RERE	0.20608	-0.21319
MAP7D3	0.23079	-0.21309
ZNF418	0.078865	-0.21296
FKBP1A	0.096025	-0.21293
GRIA3	0.19484	-0.21285
EPB41L5	0.099663	-0.2128
SESN3	0.28868	-0.2127
HTR3E	0.36674	-0.21268
IL22RA1	0.11493	-0.21262
ZNF705E	0.1829	-0.21252
CHRNA5	0.053778	-0.21242
METTL5	0.12224	-0.21235
GFM2	0.13872	-0.21233
DIS3L	0.32594	-0.2123
RBFOX2	0.047302	-0.21225
LOC389895	0.017512	-0.21224
COL4A6	0.31227	-0.21221
GUCA1C	0.13812	-0.21215
WDFY4	0.049322	-0.21213
GRAMD3	0.11341	-0.21203
PRSS46	0.12541	-0.21203
CRYGS	0.20527	-0.21201
IFNAR2	0.086349	-0.21186
ZNF217	0.015205	-0.21183
GTF2IRD2	0.11991	-0.21182
FAM9B	0.21501	-0.21174
LDLRAD4	0.078306	-0.2117
STX7	0.18939	-0.21168
TMEM213	0.061204	-0.21144
GRIN2C	0.13988	-0.21137
SAV1	0.43373	-0.21137
SOX13	0.059114	-0.21136
CYTL1	0.25845	-0.21134
SLC5A8	0.042121	-0.21132
C1QTNF5	0.086434	-0.21123
PHF19	0.24749	-0.21119
SLC35A3	0.19123	-0.21115
DOCK3	0.094421	-0.21114
ACADL	0.11597	-0.211
TBC1D20	0.088891	-0.21095
BCR	0.13117	-0.21095
PNRC1	0.10816	-0.21089
SGPP2	0.25342	-0.21075
LTA4H	0.12893	-0.21068
HNRNPF	0.081945	-0.21066
ZNF438	0.18387	-0.21066
COL4A5	0.20803	-0.21064
RMDN3	0.30269	-0.2106
GGA2	0.1994	-0.21059
BEST3	0.16024	-0.21056
PCDHA13	0.18247	-0.21043
SPC25	0.0056571	-0.21035
COL13A1	0.097739	-0.2101
LRRC63	0.043752	-0.21007
OR4X1	0.029746	-0.21006
TMEM176A	0.14625	-0.21002
PNPLA4	0.061264	-0.21001
NAALADL2	0.0056623	-0.21
LMBRD1	0.14637	-0.21
TKTL2	0.096797	-0.20992
PIPOX	0.19045	-0.20991
TSTD1	0.081105	-0.20981
C19orf52	0.12246	-0.20963
TH	0.14121	-0.20958
GDAP2	0.14835	-0.20947
OR1S2	0.089181	-0.20946
FOLH1B	0.051431	-0.20945
ATM	0.093475	-0.20945
ZNF441	0.07671	-0.20922
RPS6KA1	0.10662	-0.20922
C10orf91	0.029683	-0.20919
POTEM	0.28142	-0.20919
DIRC2	0.29149	-0.20894
IMPA2	0.16383	-0.20889
OR8K1	0.29645	-0.20889
VEGFB	0.18742	-0.20877
HIGD2A	0.24919	-0.20873
FAM199X	0.1099	-0.20864
FUT1	0.081578	-0.20849
AKAP1	0.069591	-0.20845
TRIM26	0.25832	-0.20829
HELLS	0.33372	-0.20829
HYAL4	0.0010555	-0.20828
C11orf68	0.048588	-0.20811
PCMTD1	0.19976	-0.20811
ZNF793	0.14472	-0.20802
CCDC157	0.17398	-0.20799
C18orf65	0.068586	-0.20797
ACAT1	0.075579	-0.20795
ZNF585A	0.32809	-0.20795
MRPL16	0.14889	-0.20793
HAPLN3	0.028996	-0.2078
ZBP1	0.098966	-0.20778
ZNF484	0.081754	-0.20776
CDH10	0.43646	-0.20774
ARMC4	0.52572	-0.20771
ERI1	0.1802	-0.20769
TMPRSS15	0.0077173	-0.20764
HIST1H3G	0.065089	-0.2076
PPA1	0.10111	-0.2076
SSFA2	0.09978	-0.20755
DXO	0.17555	-0.20749
SCOC	0.20228	-0.20742
TRPV6	0.068168	-0.20736
WDR34	0.14665	-0.20735
NFYA	0.041553	-0.20731
FAM221A	0.32009	-0.20723
LRRC6	0.2342	-0.20722
TNFRSF19	0.022982	-0.20715
GNG8	0.039892	-0.20702
CEP120	0.25601	-0.20674
TMED2	0.16727	-0.20671
HES2	0.06894	-0.20669
SLC22A17	0.073871	-0.20668
KRBA2	0.11273	-0.20667
SLC25A28	0.19154	-0.20657
AGER	0.077743	-0.20654
MYL1	0.19186	-0.20652
LRRC56	0.093636	-0.20641
NDUFA2	0.1729	-0.20639
ACRV1	0.31123	-0.20639
RRM1	0.24014	-0.20637
FAM107B	0.23543	-0.20634
NCF2	0.2387	-0.20634
STXBP4	0.11189	-0.20632
HSD17B4	0.24631	-0.20629
KRTAP19-5	0.057555	-0.20627
LYZL6	0.033054	-0.20618
TEX36	0.046427	-0.20613
MRPL48	0.22891	-0.20609
ABHD12B	0.31074	-0.20588
SCAF1	0.48392	-0.20583
FBN1	0.060026	-0.2058
CCDC27	0.24347	-0.20578
ITCH	0.14376	-0.20571
MICALCL	0.10495	-0.20566
B3GALNT1	0.080244	-0.20557
PGBD5	0.042498	-0.20556
SOX6	0.082201	-0.20556
SUCLA2	0.27739	-0.20547
BASP1	0.62499	-0.20543
CHST15	0.3029	-0.2053
CDC25B	0.26727	-0.20528
TLN2	0.040021	-0.20526
SSX2B	0.068456	-0.20522
FCAR	0.083756	-0.20521
VSTM1	0.17506	-0.20517
CTBP2	0.072321	-0.20515
STK36	0.11553	-0.20514
ZNF677	0.36201	-0.20514
SPIC	0.469	-0.20513
CUL5	0.28836	-0.20503
NLRP5	0.10302	-0.20502
TCOF1	0.26829	-0.20502
CFHR3	0.058829	-0.20501
FAM218A	0.21148	-0.20499
GAB1	0.15327	-0.20497
RAB34	0.25953	-0.20495
TMEM257	0.24692	-0.20482
OCEL1	0.22212	-0.20475
SLC25A48	0.12068	-0.20468
PALLD	0.12155	-0.20467
MUS81	0.14494	-0.20454
ENTPD7	0.23803	-0.20442
LIMD2	0.1104	-0.20436
USP46	0.044341	-0.20427
MTM1	0.24399	-0.20424
FAM132A	0.024089	-0.20422
ADRA1D	0.037671	-0.2042
IL36A	0.17301	-0.20419
TMEM163	0.27381	-0.20413
TCTN3	0.19478	-0.20411
NKAPL	0.31102	-0.20409
LMX1B	0.32957	-0.20408
KYNU	0.43686	-0.20398
OR2M2	0.56375	-0.20395
RGS9	0.24624	-0.2038
CCR3	0.17891	-0.20377
OR4D10	0.086332	-0.20376
ZFAND2B	0.073459	-0.20374
STAT5B	0.088144	-0.20373
WBP2NL	0.30339	-0.20368
TESK1	0.23242	-0.20353
PABPC3	0.13138	-0.20346
TMEM225	0.067627	-0.20335
IQCF2	0.011342	-0.20322
PSAT1	0.10508	-0.20321
XIRP2	0.37894	-0.20318
DDX21	0.39883	-0.20318
GPSM3	0.08566	-0.20317
SNN	0.036239	-0.20308
C20orf141	0.033527	-0.20306
DHX29	0.15116	-0.20303
PPP1R3E	0.051928	-0.20301
TTLL9	0.070805	-0.20298
HDAC9	0.32068	-0.20292
PCGF2	0.07951	-0.20289
APOL5	0.16047	-0.20285
TMEM254	0.2545	-0.20283
IRF6	0.21276	-0.20273
MPZ	0.039834	-0.2026
2024-12-01	0.043903	-0.20235
SSTR4	0.046583	-0.20231
GALM	0.057555	-0.20228
C7orf69	0.27624	-0.20214
SLC25A43	0.10615	-0.20203
NEFH	0.070354	-0.20197
SYT17	0.063758	-0.20195
2024-09-01	0.58304	-0.20194
CNR1	0.10478	-0.20191
SLC6A11	0.10776	-0.20186
VPS45	0.041811	-0.20185
SH3BP5L	0.13002	-0.20184
TNNI2	0.29341	-0.20179
RBM14	0.08679	-0.20163
MFF	0.47846	-0.20157
ATP2A3	0.073773	-0.20156
ZNF345	0.16425	-0.20145
SLAMF7	0.026576	-0.20143
CCDC138	0.056772	-0.20142
GALT	0.54424	-0.20134
CCDC113	0.047374	-0.20128
ZFP36	0.074991	-0.20108
HK3	0.20676	-0.20107
AP2A2	0.050126	-0.20105
ENO2	0.087751	-0.20105
LRP2BP	0.27865	-0.20104
ODF3B	0.12373	-0.20099
XK	0.2691	-0.20096
RIPK2	0.086828	-0.20095
LPXN	0.019452	-0.20087
TXNDC11	0.084386	-0.20087
CLIC6	0.091688	-0.2008
C5orf66	0.15796	-0.20079
C12orf42	0.55625	-0.20078
ADAMTSL3	0.19865	-0.20066
FMO4	0.13418	-0.20051
ELL3	0.15397	-0.20046
TTC23L	0.097504	-0.20045
IL13RA2	0.21889	-0.20034
TAS2R10	0.040869	-0.20029
FOXB1	0.11296	-0.20027
GPR52	0.25903	-0.20018
ITFG2	0.069413	-0.20012
P3H3	0.21792	-0.20006
C1orf116	0.18851	-0.20004
GLT8D1	0.10224	-0.19986
ACVR2A	0.15033	-0.19984
IP6K1	0.19097	-0.19982
PAPD4	0.035544	-0.19976
TRIQK	0.57799	-0.19974
FAM69C	0.18594	-0.19971
NAA16	0.31257	-0.19966
FAM229B	0.045579	-0.19951
FGG	0.41634	-0.19933
PIP5K1B	0.27648	-0.19927
EEF1D	0.12145	-0.19926
TRIM2	0.21771	-0.19926
MKLN1	0.14233	-0.19924
FAM134C	0.17414	-0.19917
NTN4	0.11142	-0.19916
GJA9	0.22852	-0.19912
BATF3	0.38895	-0.19904
STK35	0.23516	-0.19896
MICU3	0.087756	-0.19884
HOXD4	0.089489	-0.19883
MRPL46	0.28376	-0.19869
DOT1L	0.022715	-0.19867
PCCB	0.25478	-0.19867
DNAJC28	0.01034	-0.19862
EPHB6	0.11269	-0.19857
TADA3	0.054687	-0.19849
ETS1	0.13622	-0.19849
B3GALNT2	0.23463	-0.19849
MGAT4A	0.065403	-0.1984
ZC3H12B	0.10219	-0.19828
AEN	0.067978	-0.19827
TAS1R1	0.27368	-0.19822
PABPC5	0.16558	-0.19819
EBI3	0.13724	-0.19815
HOPX	0.10781	-0.19813
C10orf88	0.077136	-0.1981
PSME1	0.2042	-0.19805
CNTF	0.26867	-0.19802
SLITRK3	0.23731	-0.198
CIART	0.28626	-0.19792
MYLPF	0.050601	-0.1979
ZNF705D	0.11137	-0.1979
LYPD3	0.055713	-0.19782
DUS3L	0.16549	-0.19781
SLC44A3	0.54376	-0.19781
TSG101	0.17796	-0.19779
C14orf180	0.09725	-0.1977
TIAF1	0.025184	-0.1975
CC2D2B	0.1517	-0.19748
CRISP1	0.19501	-0.19747
ELAVL4	0.36182	-0.19745
PDZRN3	0.11527	-0.19743
ARSE	0.17954	-0.19728
RRNAD1	0.13066	-0.19719
GNAT2	0.29244	-0.19713
SDHB	0.17548	-0.19709
MAOB	0.081948	-0.19703
GABRA6	0.030059	-0.19686
C10orf12	0.073962	-0.19685
NAPB	0.2281	-0.19681
HERC5	0.1682	-0.19678
FAM19A1	0.09336	-0.19676
SLCO1B3	0.53624	-0.19675
AGTR2	0.048585	-0.19668
PCDHB3	0.18376	-0.19664
PTCHD2	0.42305	-0.19664
ASB5	0.061762	-0.19662
SEPW1	0.6527	-0.19661
LOC113230	0.079583	-0.19657
PDE6A	0.10408	-0.19647
NUMA1	0.34113	-0.19642
SAT2	0.30381	-0.1964
PAN3	0.088099	-0.19638
HLA-DMB	0.30142	-0.19637
SLC25A1	0.5475	-0.19637
RASA1	0.21595	-0.19625
SLC25A51	0.11977	-0.19619
PRDM12	0.27054	-0.19601
C4orf45	0.11625	-0.19599
LOC100130357	0.23721	-0.19592
TRUB1	0.071735	-0.19588
OTOF	0.05086	-0.19586
NKX3-2	0.10742	-0.19582
IL2RB	0.24568	-0.19582
OR2L13	0.16104	-0.19567
BTC	0.22257	-0.19553
DKK3	0.05632	-0.1955
POU3F1	0.088908	-0.19547
GFRA1	0.25765	-0.19545
KLHL36	0.026847	-0.19544
SMIM21	0.02634	-0.19543
KCTD17	0.076069	-0.19537
KCNB2	0.037394	-0.19532
GGA3	0.28769	-0.19527
TNFAIP8	0.14531	-0.19519
HIGD1A	0.14327	-0.19516
PRPH	0.15996	-0.1951
SALL3	0.13685	-0.19508
C9orf163	0.031024	-0.19504
MEIKIN	0.18677	-0.19499
ASB9	0.33404	-0.19497
LMNB2	0.10641	-0.19492
FDX1	0.13865	-0.19488
NMB	0.31462	-0.19475
DTX3L	0.30072	-0.19473
NCOA4	0.025969	-0.1947
FAAH2	0.0023661	-0.1946
SOBP	0.094059	-0.1946
TRA2B	0.098163	-0.19457
EBF3	0.16497	-0.19453
PRODH	0.044839	-0.1945
FFAR4	0.12997	-0.19447
CBLN3	0.28964	-0.19444
FAM122B	0.2112	-0.19442
SBF1	0.16133	-0.19433
INSL3	0.21616	-0.19427
PKNOX1	0.17568	-0.19422
PASK	0.050177	-0.1942
ZNF880	0.2988	-0.19417
MUT	0.32354	-0.19417
TTC31	0.21431	-0.19413
RHOBTB2	0.029212	-0.19412
TMEM183A	0.065111	-0.19412
SIX6	0.21154	-0.19406
LYRM7	0.33005	-0.19395
UBAC2	0.25015	-0.19374
RCAN3	0.19802	-0.19372
CAB39L	0.22337	-0.19372
CMTM6	0.27501	-0.19368
SPATA24	0.31725	-0.19363
CEBPB	0.089953	-0.19356
SMARCD1	0.033658	-0.19352
UBXN6	0.02611	-0.19347
GLB1L	0.2543	-0.19345
CRYGD	0.18555	-0.19343
S100A11	0.11059	-0.1933
SIRT1	0.17599	-0.19328
ADRBK2	0.061828	-0.19327
RBCK1	0.21214	-0.19327
RPEL1	0.30103	-0.19312
PGR	0.30822	-0.19305
CNTD2	0.27915	-0.19301
GALR1	0.027712	-0.19297
C14orf169	0.32764	-0.19296
GYPB	0.098679	-0.19287
SLC22A8	0.30036	-0.19287
GJD4	0.056295	-0.19285
ZWILCH	0.079173	-0.19279
SLIT2	0.15965	-0.19279
ARL5C	0.11096	-0.19275
SALL1	0.16261	-0.19275
ERICH3	0.26054	-0.19265
THUMPD2	0.13378	-0.19263
PLA2G4F	0.03597	-0.19261
VRTN	0.283	-0.19257
LRRC41	0.23687	-0.19249
PLA2G4D	0.44568	-0.19246
OTUB1	0.2315	-0.19239
HMGB3	0.0058135	-0.19234
SLC16A12	0.20165	-0.19221
EPX	0.22435	-0.19213
TUBE1	0.24656	-0.19208
OR14I1	0.060998	-0.19205
KRCC1	0.296	-0.19202
ZNF44	0.16235	-0.19195
RBM41	0.12499	-0.1919
IFNL1	0.059834	-0.19189
P2RY4	0.2842	-0.19188
SUCO	0.10248	-0.19186
RDM1	0.04373	-0.19182
SOCS3	0.030385	-0.19178
TPD52L2	0.03575	-0.19173
TYRO3	0.079916	-0.19166
PRODH2	0.092416	-0.19161
FRRS1	0.098298	-0.1916
ZFP82	0.018204	-0.19153
EPC2	0.17346	-0.19153
VIM	0.28252	-0.19151
LAPTM4A	0.13221	-0.19144
SCAND1	0.23717	-0.19139
SLC16A1	0.10129	-0.19138
LOC400927-CSNK1E	0.068891	-0.19137
POLL	0.19495	-0.19136
SPEG	0.054576	-0.19131
OR51G1	0.27961	-0.19129
COX19	0.48032	-0.19118
C4orf22	0.062043	-0.19114
PSMA3	0.32187	-0.19113
CCDC169	0.023486	-0.19111
SELK	0.17462	-0.19107
LPPR4	0.31426	-0.19103
NDST2	0.16886	-0.19095
SLITRK6	0.077756	-0.19085
CCDC70	0.09496	-0.1908
OR51L1	0.062814	-0.19074
OR10V1	0.2054	-0.19068
POLRMT	0.00050067	-0.19064
GRHL3	0.093786	-0.19054
FCRLA	0.03162	-0.1905
IMPACT	0.1452	-0.19049
PLCD3	0.15035	-0.19048
KRTAP26-1	0.043965	-0.19037
NINJ2	0.092443	-0.19034
DUSP10	0.19845	-0.19033
FAM204A	0.14352	-0.19029
CACNA2D3	0.11447	-0.19025
PID1	0.21661	-0.19018
PRAMEF4	0.2433	-0.19018
IFNA4	0.078825	-0.19017
SLCO4C1	0.017904	-0.19005
OSBPL3	0.32835	-0.18997
RNF135	0.13251	-0.1899
CRYAA	0.18942	-0.18986
OR13D1	0.10614	-0.18982
SNRPA	0.30179	-0.18982
C15orf39	0.090299	-0.18978
B4GALNT2	0.041028	-0.18977
ADCK4	0.12554	-0.18976
IPO4	0.09405	-0.18959
FSBP	0.25897	-0.18955
TRAF6	0.13013	-0.18954
B3GALT2	0.064122	-0.18951
DGKB	0.052041	-0.1895
DPCR1	0.10503	-0.18948
C9orf64	0.023309	-0.18946
CACNA1I	0.055044	-0.18935
LZIC	0.079687	-0.18932
CNOT6	0.26423	-0.18929
ALMS1	0.27126	-0.1892
ATP2B2	0.055423	-0.18915
MAP7	0.077301	-0.18904
BCL2L15	0.1593	-0.18902
TP53TG5	0.17781	-0.18899
AFAP1L2	0.039652	-0.18897
SLC30A4	0.18013	-0.18886
POMP	0.2566	-0.18876
CCDC74A	0.27843	-0.1887
MGLL	0.24666	-0.18868
FBXW2	0.27221	-0.18867
ZNF649	0.11522	-0.18866
SURF2	0.11955	-0.18866
BRD4	0.32249	-0.18862
MAP2K2	0.21297	-0.1886
DBNDD2	0.12423	-0.18859
FCER1G	0.42472	-0.18856
OBSL1	0.087503	-0.18854
GZMB	0.26078	-0.18853
GRHL1	0.30768	-0.18847
CNBD1	0.12055	-0.18843
PURG	0.19168	-0.18842
CCL18	0.075183	-0.18839
H2AFB2	0.25782	-0.18813
GRB14	0.19917	-0.18811
FIGN	0.41929	-0.18809
PCDHA9	0.43471	-0.18805
OR7A17	0.18245	-0.18802
LIMS1	0.03609	-0.1879
CLCN2	0.31998	-0.18777
C10orf142	0.2439	-0.18773
C19orf47	0.31023	-0.18773
PRKACA	0.15583	-0.18763
IVNS1ABP	0.11688	-0.18758
GOLGA6L2	0.28012	-0.1875
CST1	0.2717	-0.18746
ZNF3	0.078404	-0.18738
C11orf96	0.19064	-0.18733
KCNH5	0.26973	-0.18731
IGSF22	0.25975	-0.1873
AMBRA1	0.14029	-0.18725
OSGEPL1	0.20748	-0.18725
TTF2	0.07154	-0.18724
DNAH3	0.13918	-0.18714
ZNF597	0.29196	-0.18705
FOXRED2	0.24443	-0.18703
KCNB1	0.098152	-0.18702
MRPL38	0.17269	-0.18698
PFKP	0.19916	-0.18696
FEZ1	0.072693	-0.18689
SLC5A9	0.32559	-0.18689
CYTH3	0.29318	-0.18667
LYZ	0.49509	-0.18653
INPP1	0.27963	-0.18639
POLR3G	0.28536	-0.18637
DCAF8L1	0.21833	-0.18628
GFI1B	0.14686	-0.18627
KLF4	0.25399	-0.18627
AMHR2	0.2731	-0.18626
EFNA5	0.24505	-0.18622
LRRC16A	0.29123	-0.18621
KLF7	0.066268	-0.18609
OR7A10	0.12173	-0.18599
ST7	0.17624	-0.18591
OR1E1	0.31523	-0.18588
LANCL3	0.054095	-0.18587
SLC6A16	0.11675	-0.18587
SOX4	0.24201	-0.18584
OR6N1	0.092666	-0.18573
DENND1C	0.23701	-0.18573
ASF1B	0.49721	-0.18564
LCE1D	0.044447	-0.18554
TMEM196	0.097121	-0.18552
FAM209B	0.044463	-0.1855
XPO7	0.071968	-0.18546
EPC1	0.03269	-0.18524
MLIP	0.17111	-0.18517
LRRC4C	0.17124	-0.18512
CPSF6	0.18051	-0.18509
PCK2	0.24162	-0.18509
HECA	0.072798	-0.185
FSTL5	0.39177	-0.18499
RNH1	0.29085	-0.18495
PTPRQ	0.068553	-0.18493
NAALADL1	0.21788	-0.1849
SLTM	0.23712	-0.18487
TROAP	0.26392	-0.18487
GALNT15	0.18083	-0.18484
XKRX	0.25455	-0.18483
RPTN	0.23044	-0.18477
TMEM51	0.082516	-0.1847
SAXO1	0.1637	-0.18469
LRWD1	0.20984	-0.18469
ZNF28	0.15675	-0.18467
NPPA	0.0086621	-0.18463
MYH9	0.16501	-0.1846
TOP2B	0.032992	-0.18445
EIF2AK4	0.21902	-0.18444
C19orf18	0.2729	-0.18429
FAM214A	0.18193	-0.18427
CPB1	0.14464	-0.18425
FSIP1	0.29957	-0.18423
POU2F3	0.27055	-0.18416
NUDT21	0.02034	-0.18414
OR2B2	0.05311	-0.1841
SPATA6	0.063922	-0.18409
LONRF1	0.14515	-0.18405
GPCPD1	0.12015	-0.18399
ITGB1BP1	0.36321	-0.18395
SPAG11B	0.11004	-0.18392
HHAT	0.094975	-0.18381
EME1	0.61188	-0.18376
UBOX5	0.07263	-0.1836
PHC3	0.081038	-0.18359
SRGAP2C	0.035792	-0.18358
DHX15	0.46125	-0.18353
GPR139	0.077267	-0.18352
CHRND	0.02873	-0.1835
CYP4F2	0.31	-0.18347
SLITRK2	0.23884	-0.18345
SLC2A14	0.2222	-0.18331
STARD8	0.19585	-0.18328
ANKDD1A	0.37777	-0.18322
KLHL34	0.04223	-0.18315
DNM3	0.010807	-0.18307
BCAP31	0.55681	-0.18307
CAD	0.1614	-0.18285
KRTAP10-7	0.032337	-0.18281
CAMKK2	0.16204	-0.18275
LRTM1	0.2658	-0.18275
SSRP1	0.18013	-0.18274
IFNA5	0.15419	-0.18261
BZRAP1	0.2031	-0.1825
CHIC1	0.59767	-0.18246
TMEM206	0.24663	-0.18242
CTAGE15	0.54769	-0.1821
RASGRP2	0.12403	-0.18206
C16orf58	0.22589	-0.18199
NRROS	0.17698	-0.18196
FAM131A	0.051386	-0.18195
2024-03-06	0.11153	-0.18194
DNAJB6	0.20193	-0.18192
C17orf67	0.019751	-0.18179
DIP2B	0.18012	-0.18173
SYNPR	0.2689	-0.18167
LAYN	0.29822	-0.18165
VWA2	0.24047	-0.18164
TBC1D3K	0.67672	-0.18161
ZDHHC17	0.09698	-0.18159
KCNMB4	0.15739	-0.18152
BIVM-ERCC5	0.10018	-0.18147
LINC01272	0.25403	-0.18147
BBS5	0.41608	-0.18146
C17orf97	0.19692	-0.18137
RRAGD	0.13365	-0.18133
WNT6	0.031273	-0.18131
UBE2U	0.29116	-0.18129
CDH23	0.28232	-0.18127
TXLNB	0.13539	-0.18121
SLAMF8	0.57119	-0.18121
ROBO3	0.24287	-0.18114
HMGN3	0.25093	-0.18109
FBXO45	0.091152	-0.18106
IL5RA	0.16058	-0.18099
RXFP4	0.085267	-0.18095
C2orf82	0.19487	-0.18087
TMEM60	0.086177	-0.18079
PPP2R2A	0.27991	-0.18069
GLIS1	0.092579	-0.18068
KRT6C	0.34977	-0.18067
TMEM52	0.17555	-0.18062
IRX1	0.10749	-0.1806
TMPRSS2	0.40886	-0.18051
SPIN3	0.17522	-0.18047
SLC4A9	0.26382	-0.18043
LRRC2	0.13539	-0.18042
FGFBP2	0.24894	-0.18037
KCNIP3	0.13448	-0.18035
COA4	0.027246	-0.18024
DEPDC7	0.17303	-0.18016
RASSF9	0.045715	-0.18014
H2AFY	0.27005	-0.18014
OSBPL7	0.23205	-0.18009
SLC6A5	0.11946	-0.17994
ZNF700	0.19404	-0.17988
FNIP1	0.14838	-0.1798
TACC2	0.048776	-0.17974
RABEPK	0.31888	-0.17974
MPP2	0.31715	-0.17969
[truncated: 14,384 more rows]
