# Supplementary material for: Cooperative role of PACT and ADAR1 in preventing aberrant PKR activation by self-derived double-stranded RNA
Source: Nat Commun. 2025 Apr 5;16:3246. doi: 10.1038/s41467-025-58412-2 (PMC11971382; doi:10.1038/s41467-025-58412-2)
Supplement: Supplementary file 7 — Supplementary Data 2 [file 41467_2025_58412_MOESM7_ESM.xlsx]

## Sheet: Antibodies
Antibodies
Targets	Species and Antibody types	Company and Catalogue number	Antibody Dilution
GAPDH	Rabbit polyclonal	EMD Millipore (#ABS16)	1/20,000 WB
STAT1-pY701	Rabbit monoclonal	Cell Signaling (#9167)	1/1000 WB
G3BP1	Rabbit monoclonal	BD Biosciences (#611127)	1/500 IF
PKR	Mouse monoclonal	BD Biosciences (#610764)	1/1000 WB
PKR-pT446	Rabbit monoclonal	Abcam (ab32036)	1/1000 WB
Puromycin	Mouse monoclonal	EMD Millipore (#MABE343)	1/500 IF
Vinculin	Mouse monoclonal	Sigma (V9264)	1/5000 WB
PACT (D9NJ6J)	Rabbit monoclonal	Cell Signaling (#13490 )	1/1000 WB, 1/500 IF
HA	Rabbit polyclonal	Invitrogen #71-5500	1/1000 WB, 1/500 IF
ADAR1	Rabbit Monoclonal	Cell signaling #81284	1/1000 WB
eIF2a-pS51	Rabbit monoclonal	Abcam #32157	1/3000 WB
Enterovirus (PV-VP1)	Mouse monoclonal	Dako #M7064	1/500 WB
EV-71 VP1	Rabbit monoclonal	Abcam (ab308205)	1/1000 WB, 1/500 IF
GFP	Mouse monoclonal	Invitrogen #33-2600	1/1000 IF
GFP	Rabbit polyclonal	Invitrogen #A11122	1/500 IF
SeV	Rabbit polyclonal	MBL #PD029	1/5000 WB

## Sheet: siRNA
siRNA
target	Catalog	Sequence
siCTL	4390843
siADAR1	S1008	GAGAUUCUCUCAGCCUAAATT
siADAR1	s4006	CAGUCGCUGGUGUGACAAAtt
siADAR1 3’UTR	custom	GGCAGAAACCUAAGAAGUUAG
siPKR	s11187	GGUGAAGGUAGAUCAAAGAtt
siPKR	s11185	GACGGAAAGACUUACGUUAtt
siPACT	s16336	GAGAGAAUAUACUACAAUUtt
siADAR2	s1010	CCUGGUCCUGGGUAAGUUUTT

## Sheet: gRNA
gRNA
Gene	Sequence
PKR	AATACATACCGTCAGAAGCA
PACT	CATTACTCACTAAAGAAATG
ADAR1 p150	GATGGGTGTAGTATCCGCTG

## Sheet: Primers
Primers
Primers for sequencing
Primer name	Sequence
P5_0n	AATGATACGGCGACCACCGAGATCTACACTCTTTCCCTACACGACG CTCTTCCGATCTTTGTGGAAAGGACGAAACACCG
P5_1n	AATGATACGGCGACCACCGAGATCTACACTCTTTCCCTACACGACG CTCTTCCGATCTCTTGTGGAAAGGACGAAACACCG
P5_2n	AATGATACGGCGACCACCGAGATCTACACTCTTTCCCTACACGACG CTCTTCCGATCTGCTTGTGGAAAGGACGAAACACCG
P5_3n	AATGATACGGCGACCACCGAGATCTACACTCTTTCCCTACACGACG CTCTTCCGATCTAGCTTGTGGAAAGGACGAAACACCG
P7_A1	5’CAAGCAGAAGACGGCATACGAGATCGGTTCAAGTGACTGGAGTTCAGACGTGTGCTCTT CCGATCTCCAATTCCCACTCCTTTCAAGACCT
P7_A2	5’CAAGCAGAAGACGGCATACGAGATGCTGGATTGTGACTGGAGTTCAGACGTGTGCTCTT CCGATCTCCAATTCCCACTCCTTTCAAGACCT
P7_A3	5’CAAGCAGAAGACGGCATACGAGATTAACTCGGGTGACTGGAGTTCAGACGTGTGCTCTTCCGATCTCCAATTCCCACTCCTTTCAAGACCT
P7_A4	5’CAAGCAGAAGACGGCATACGAGATTAACAGTTGTGACTGGAGTTCAGACGTGTGCTCTTCCGATCTCCAATTCCCACTCCTTTCAAGACCT
P7_A5	5’CAAGCAGAAGACGGCATACGAGATATACTCAAGTGACTGGAGTTCAGACGTGTGCTCTTCCGATCTCCAATTCCCACTCCTTTCAAGACCT
P7_A6	5’CAAGCAGAAGACGGCATACGAGATGCTGAGAAGTGACTGGAGTTCAGACGTGTGCTCTTCCGATCTCCAATTCCCACTCCTTTCAAGACCT
Primers for qPCR
qPCR primers	Forward	Reverse
ADAR2	TTGGATCAGACGCCATCTC	GACAGCGTCAGCTAAAACCTG
Actin	CCAACCGCGAGAAGATGA	CCAGAGGCGTACAGGGATAG
