# Supplementary material for: Cooperative role of PACT and ADAR1 in preventing aberrant PKR activation by self-derived double-stranded RNA
Source: Nat Commun. 2025 Apr 5;16:3246. doi: 10.1038/s41467-025-58412-2 (PMC11971382; doi:10.1038/s41467-025-58412-2)
Supplement: Supplementary file 9 — Source Data [file 41467_2025_58412_MOESM9_ESM.xlsx]

## Sheet: Figure1
Figure 1
D	WT	KO PACT #1	KO PACT #2	KO PACT #3	WT+ SeV	KO PACT #1+SeV	KO PACT #2+SeV	KO PACT #3+SeV
	0.35	3	3.3	3.6	8.8	26.6	24.95	29.4
	0.25	3.05	2.65	4.05	10.2	27	24.05	27.75
	0	2	2.25	3.5	9.2	31.65	23.75	32.85
E	WT	WT +SeV	KO PACT	KO PACT +SeV	KO PACT+PACT-HA	KO PACT+PACT-HA+SeV
	0.62	10.5	2.869	30.61	0.82	1.667
	0.42	9.17	3.628	30.109	0.93	1.103
	0.45	10.67	3.0201	25.98	0.53	1.117
F	WT	WT+PV	KO PACT #1	KO PACT #1+PV	KO PACT #2	KO PACT #2+PV
	0.25	11.8	2.95	29.35	3.75	29.2
	0.1	9.35	2.25	29.15	3.4	33.4
	0.15	9.4	3.05	33.4	4.1	32.3
G	WT	WT+EV-A71	KO PACT #1	KO PACT #1+EV-A71	KO PACT #2	KO PACT #2+EV-A71
	0	9.55	5.6	25.35	2.35	21.3
	0.1	7.5	5.2	22	3.2	22.05
	0.4	11	3.6	27.45	2.7	24.7

## Sheet: Figure 2
Figure 2
A							B								C							D						E						F

## Sheet: Figure 3
Figure 3
D	WT + siCTL	WT + siCTL +SEV	WT +siPKR +SeV	KO PACT #1 + siCTL	KO PACT #1 + siCTL +SeV	KO PACT #1 +siPKR +SeV	KO PACT #2 + siCTL	KO PACT #2 + siCTL +SeV	KO PACT #2 +siPKR +SeV
	0	11.4	0	4.4	27.65	0.35	4.55	36.15	0.45
	0	14	0.1	3.4	35.4	1.2	2.8	32.35	0
	0	12.2	0.05	3.6	35.07	0.35	2.1	25	0.05

## Sheet: Figure 4
Figure 4
D							G							H
E	WT +mock	WT +SeV MOI=1	WT +SeV MOI=3	WT +SeV MOI=5	WT +PACT-HA +mock	WT +PACT-HA +SeV MOI=1	WT +PACT-HA +SeV MOI=3	WT +PACT-HA +SeV MOI=5
	0	8.15	19.15	29.4	0.15	0.2	0.45	0.35
	0.05	9	21.95	27.2	0.05	0.2	0.4	0.2
	0.05	9.35	22.65	27.6	0.05	0.05	0.5	0.35
G		H
I	KO PACT	KO PACT +SeV MOI=1	KO PACT +SeV MOI=3	KO PACT +PACT-HA	KO PACT +PACT-HA + SeV MOI=1	KO PACT +PACT-HA + SeV MOI=3	KO PACT +PACT-EA	KO PACT +PACT-EA +SeV MOI=1	KO PACT +PACT-EA +SeV MOI=3
	2.2	23.85	45.5	0.25	0.25	0.05	3.05	25.9	47.9
	3.7	25.8	43.15	0.05	0.65	0.3	2.35	28	48.45
	3.6	24.8	52.4	0.05	0.45	0.45	3.25	25.2	45.4

## Sheet: Figure 5
Figure 5
C
D
E	WT +siCTL	WT +siADAR1	KO PACT #1 +siCTL	KO PACT #1 + siADAR1	KO PACT #2 +siCTL	KO PACT #2 +siADAR1	KO PACT #3 + siCTL	KO PACT #3 + siADAR1
	100	89.5195	81.4059	2.83207	70.6475	2.74459	83.9927	20.5936
	100	91.5568	84.3549	4.10489	83.309	3.75757	69.7981	32.4783
	100	85.9136	77.2606	2.90955	76.4919	4.23331	82.2291	26.9618
F
G	WT +siCTL	WT +siADAR1	KO PACT +siCTL	KO PACT + siADAR1	KO PACT +PACT-HA + siCTL	KO PACT +PACT-HA +siADAR1	KO PACT +PACT-EA + siCTL	KO PACT +PACT-EA + siADAR1
	100	81.4222	84.0551	0	93.2185	88.5417	92.8704	2.04573
	100	83.2668	81.0512	0	86.7221	83.2431	94.3412	0.575156
	100	93.3518	90.3624	0	90.6308	94.5171	91.5804	0.25048

## Sheet: Figure 6
Figure 6
A			C
E	WT + siCTL	WT + siADAR1	KO PACT +siCTL	KO PACT + siADAR1	KO PACT +PACT-HA + siCTL	KO PACT +PACT-HA +siADAR1	KO PACT PACT-EA + siCTL	KO PACT PACT-EA + siADAR1
	0.35	0.9	2.35	65	0.75	1.3	3.85	55.8
	0.9	0.8	3.65	69.15	0.3	0.8	3.95	54.05
	0.6	0.65	3.5	65.6	0.05	0.9	2.55	53.5

## Sheet: Figure 7
Figure 7
A		B
				C	WT +siCTL	WT +siADAR1 3'UTR	KO PACT +siCTL	KO PACT +siADAR1 3'UTR	KO PACT +ADAR1-p150 +siADAR1	KO PACT +ADAR1-p150-E912A +siADAR1 3'UTR	F
					0	0	4	72.5	0.5	0
					0	0	3	68	0	1
					0	0	3.5	75.5	0	0
				E	WT +siCTL	WT +siADAR1 3'UTR	KO PACT +siCTL	KO PACT +siADAR1 3'UTR	KO PACT +ADAR1-p150 +siCTL	KO PACT +ADAR1-p150 +siADAR1 3'UTR
					100	93.7034	96.2155	0	91.725	81.878
					100	85.491	95.1877	0.0249337	90.7404	73.6572
					100	86.0212	91.0954	0	95.7869	76.2248

## Sheet: Figure 8
Figure 8
B	WT +siCTL	WT +siADRA1	KO PACT +siCTL	KO PACT +siADAR1	KO PKR+ KO PACT +siCTL	KO PKR+ KO PACT +siADAR1
	0.55	0.5	3	70.35	0.7	0.55
	0.5	0.35	4.35	59.85	0.5	0.15
	0.1	0.7	3.8	71.35	0	0.05
D	WT +siCTL	WT +siADRA1	KO PACT +siCTL	KO PACT +siADAR1	KO PKR+ KO PACT +siCTL	KO PKR+ KO PACT +siADAR1
	97.8523	89.3659	79.3201	0.756828	77.3562	100
	95.6944	84.3415	75.486	0.528169	77.3155	100
	83.3385	76.8648	84.7628	0.0752957	77.2586	100

## Sheet: Supp Figure 1
Supplementary Figure 1
A			B		C
D	WT	KO PACT	WT +SeV	Ko PACT +SeV
	0.45	5.9	14.05	36.15
	0.1	5.9	13.55	36.05
	0.15	6.35	15.3	32.9
G	WT	WT +SeV MOI=1	WT +SeV MOI=3	WT +SeV MOI=5	KO PACT	KO PACT +SeV MOI=1	KO PACT +SeV MOI=3	KO PACT +SeV MOI=5
	0	43.2	67.2	88	0	39.2	58	95.2
	0	44.8	69.6	86.4	0	36.4	54.4	80.4
	0	42	56	92.8	0	37.2	56.8	79.2

## Sheet: Supp Figure 2
Supplementary Figure 2
A							B

[truncated: 4 more sheets: Supp Figure 5, Supp Figure 6, Supp Figure 7, Supp Figure 8]
